# Supplementary material for: Ethyl 6-methyl-2-oxo-4-phenyl-1,2,3,4-tetra­hydro­pyrimidine-5-carboxyl­ate
Source: Acta Crystallogr Sect E Struct Rep Online. 2008 Aug 13;64(Pt 9):o1752. doi: 10.1107/S1600536808025610 (PMC2960668; doi:10.1107/S1600536808025610)
Supplement: Supplementary file 2 [file e-64-o1752-Isup2.hkl]

#
# h,k,l, Fc-squared, Fo-squared, sigma(Fo-squared) and status flag
#
data_I
_shelx_title ' AR in P-1'
_shelx_refln_list_code          4
_shelx_F_calc_maximum       73.10
_exptl_crystal_F_000       276.00
_reflns_d_resolution_high  0.7167
 
loop_
 _symmetry_equiv_pos_as_xyz
 'x, y, z'
 '-x, -y, -z'
 
_cell_length_a     7.5495
_cell_length_b     8.9797
_cell_length_c    11.0812
_cell_angle_alpha 107.843
_cell_angle_beta  108.603
_cell_angle_gamma  98.244
 
_shelx_F_squared_multiplier     1.000
 
loop_
 _refln_index_h
 _refln_index_k
 _refln_index_l
 _refln_F_squared_calc
 _refln_F_squared_meas
 _refln_F_squared_sigma
 _refln_observed_status
   1   0   0      608.86      627.54     11.00 o
   2   0   0       56.85       64.77      0.85 o
   3   0   0       79.05       98.61      1.01 o
   4   0   0        3.94        4.79      0.21 o
   5   0   0       36.65       37.15      1.12 o
   6   0   0       57.10       55.72      1.19 o
   7   0   0      115.07      113.63      2.37 o
   8   0   0        0.01        0.19      0.17 o
   9   0   0        2.99        3.43      0.28 o
  -9   1   0       10.08       10.53      0.75 o
  -8   1   0        0.10        0.35      0.19 o
  -7   1   0       58.77       53.40      1.23 o
  -6   1   0      115.29      111.30      2.32 o
  -5   1   0       24.14       22.83      0.38 o
  -4   1   0       38.62       45.60      0.79 o
  -3   1   0      281.07      278.29      2.77 o
  -2   1   0     3501.05     3689.54     41.87 o
  -1   1   0        0.88        1.99      0.05 o
   0   1   0       94.50       90.02      1.07 o
   1   1   0     3373.47     3438.53     56.48 o
   2   1   0      165.86      167.31      2.84 o
   3   1   0      308.21      325.48      5.33 o
   4   1   0        4.63        6.15      0.19 o
   5   1   0       81.65       82.69      1.83 o
   7   1   0       23.36       22.09      0.57 o
   8   1   0        0.67        0.31      0.18 o
   9   1   0        4.28        4.15      0.50 o
  -9   2   0       10.14        8.31      0.72 o
  -8   2   0        0.03       -0.20      0.43 o
  -7   2   0       84.59       86.99      1.92 o
  -6   2   0      700.36      677.63     10.89 o
  -5   2   0        0.44        1.13      0.09 o
  -4   2   0      516.01      527.84      4.96 o
  -3   2   0        0.03        1.16      0.05 o
  -2   2   0      112.93       94.45      0.88 o
  -1   2   0     2027.93     2103.93     19.69 o
   0   2   0      922.60      942.14      7.83 o
   1   2   0      399.36      470.93      4.00 o
   2   2   0      672.50      701.44      8.04 o
   3   2   0       11.30       15.61      0.44 o
   4   2   0       37.29       36.13      0.88 o
   5   2   0        4.61        4.23      0.34 o
   6   2   0        1.67        1.20      0.43 o
   7   2   0        0.10        0.17      0.15 o
   8   2   0       15.41       15.67      0.50 o
   9   2   0        2.35        1.98      0.24 o
  -9   3   0        2.39        1.90      0.56 o
  -8   3   0        1.14        1.24      0.50 o
  -7   3   0        9.23       11.54      0.33 o
  -6   3   0       89.39       82.91      1.05 o
  -5   3   0       60.17       54.53      0.58 o
  -4   3   0        0.96        1.49      0.10 o
  -3   3   0        6.11       12.12      0.18 o
  -2   3   0       64.10       69.06      0.75 o
  -1   3   0       42.66       47.82      0.48 o
   0   3   0       56.44       62.90      0.57 o
   1   3   0        0.37        0.41      0.04 o
   2   3   0       13.74       10.81      0.17 o
   3   3   0        7.91        9.48      0.16 o
   4   3   0      131.72      120.42      1.78 o
   5   3   0        0.15        0.13      0.12 o
   6   3   0        2.40        2.96      0.18 o
   7   3   0        6.47        6.78      0.40 o
   8   3   0        0.18        0.17      0.19 o
  -9   4   0        4.95        4.08      0.68 o
  -8   4   0       24.11       24.37      1.00 o
  -7   4   0        7.30        8.06      0.32 o
  -6   4   0        4.86        4.83      0.14 o
  -5   4   0      475.07      485.97      5.20 o
  -4   4   0      130.55      123.04      1.68 o
  -3   4   0      799.05      848.00      7.19 o
  -2   4   0      430.11      468.75      4.42 o
  -1   4   0       10.17       13.08      0.23 o
   0   4   0       37.28       28.39      0.36 o
   1   4   0        3.62        6.35      0.13 o
   2   4   0       20.95       20.80      0.30 o
   3   4   0       10.92       11.20      0.24 o
   4   4   0        0.74        0.22      0.10 o
   5   4   0       18.61       18.21      0.68 o
   6   4   0        0.00        0.15      0.15 o
   7   4   0       32.92       30.99      2.01 o
   8   4   0        7.76        7.21      0.39 o
  -9   5   0       26.76       28.70      1.38 o
  -8   5   0       12.42       12.79      0.68 o
  -7   5   0       15.53       14.03      0.31 o
  -6   5   0        7.38        6.84      0.24 o
  -5   5   0       10.26       11.27      0.26 o
  -4   5   0      143.12      152.35      1.45 o
  -3   5   0       11.21       12.77      0.24 o
  -2   5   0      300.23      338.64      3.43 o
  -1   5   0      276.62      290.70      3.15 o
   0   5   0       39.05       47.15      0.53 o
   1   5   0      177.01      190.04      1.85 o
   2   5   0       41.25       37.17      0.48 o
   3   5   0        3.35        3.52      0.15 o
   4   5   0        5.66        4.71      0.28 o
   5   5   0        2.67        2.47      0.22 o
   6   5   0        0.35        0.14      0.18 o
   7   5   0        2.87        3.07      0.28 o
  -9   6   0        1.03        1.32      0.36 o
  -8   6   0       33.41       35.57      0.79 o
  -7   6   0        2.62        2.36      0.16 o
  -6   6   0       86.53       81.28      1.21 o
  -5   6   0        1.59        0.51      0.12 o
  -4   6   0       17.88       17.92      0.29 o
  -3   6   0      186.04      209.07      2.07 o
  -2   6   0       25.18       32.69      0.45 o
  -1   6   0        1.56        2.28      0.12 o
   0   6   0       13.61       15.99      0.28 o
   1   6   0      194.84      221.51      2.41 o
   2   6   0        7.05        7.14      0.17 o
   3   6   0       14.32        9.87      0.31 o
   4   6   0       16.28       14.85      0.58 o
   5   6   0        6.02        6.15      0.35 o
   6   6   0        2.38        1.56      0.38 o
  -9   7   0        0.51        0.64      0.37 o
  -8   7   0       19.61       22.62      0.48 o
  -7   7   0       20.37       20.65      0.48 o
  -6   7   0        1.84        2.96      0.22 o
  -5   7   0      104.10       96.87      1.62 o
  -4   7   0        2.33        2.50      0.16 o
  -3   7   0        0.60        0.69      0.11 o
  -2   7   0       33.42       27.94      0.45 o
  -1   7   0        3.66        5.59      0.23 o
   0   7   0        0.66        0.95      0.12 o
   1   7   0        9.14        7.67      0.26 o
   2   7   0        1.27        1.91      0.11 o
   3   7   0        0.29        0.34      0.25 o
   4   7   0       41.04       46.39      1.35 o
   5   7   0        7.49        9.30      1.27 o
   6   7   0        0.25       -0.12      0.38 o
  -8   8   0        4.30        4.54      0.31 o
  -7   8   0        4.54        4.64      0.33 o
  -6   8   0       12.72       11.32      0.47 o
  -5   8   0       31.48       26.91      0.64 o
  -4   8   0        0.00       -0.16      0.17 o
  -3   8   0        0.01        0.23      0.16 o
  -2   8   0        0.12       -0.16      0.16 o
  -1   8   0        1.22        1.05      0.16 o
   0   8   0        2.00        1.97      0.16 o
   1   8   0        3.93        5.04      0.21 o
   2   8   0       13.76       11.31      0.47 o
   3   8   0        6.72        5.81      0.45 o
   4   8   0        1.01        0.97      0.70 o
   5   8   0       13.72       14.78      0.83 o
  -8   9   0        4.67        5.64      0.44 o
  -7   9   0        0.08       -0.10      0.22 o
  -6   9   0        2.20        1.57      0.31 o
  -5   9   0        7.10        7.27      0.41 o
  -4   9   0       10.25        8.91      0.45 o
  -3   9   0        5.43        5.90      0.34 o
  -2   9   0      179.49      177.88      2.77 o
  -1   9   0        0.82        1.17      0.20 o
   0   9   0        4.86        4.50      0.23 o
   1   9   0        2.17        2.35      0.19 o
   2   9   0        1.66        1.77      0.30 o
   3   9   0        4.17        6.32      0.40 o
   4   9   0        8.70       10.75      1.07 o
  -7  10   0        0.09        0.14      0.26 o
  -6  10   0        0.10        0.24      0.33 o
  -5  10   0        0.08        0.13      0.31 o
  -4  10   0        1.08        0.14      0.28 o
  -3  10   0        5.77        6.59      0.42 o
  -2  10   0        1.68        2.26      0.28 o
  -1  10   0       62.36       61.14      1.18 o
   0  10   0        0.81        1.36      0.22 o
   1  10   0        3.13        2.38      0.24 o
   2  10   0        0.80        1.98      0.34 o
  -6  11   0        0.24        0.25      0.35 o
  -5  11   0        0.05       -0.09      0.35 o
  -4  11   0        0.07        0.07      0.29 o
  -3  11   0        5.60        5.96      0.45 o
  -2  11   0        1.75        1.81      0.34 o
  -1  11   0       24.62       29.09      0.70 o
   0  11   0        0.76        1.37      0.29 o
   1  11   0        2.11        2.86      0.50 o
   1 -12   1        0.24        0.36      0.32 o
   2 -12   1        0.14       -0.24      0.26 o
   3 -12   1        2.61        2.50      0.40 o
  -1 -11   1        0.74        0.45      0.17 o
   0 -11   1        6.15        5.20      0.34 o
   1 -11   1       12.55       12.01      0.60 o
   2 -11   1        5.64        5.05      0.37 o
   3 -11   1        0.09        0.19      0.27 o
   4 -11   1        1.02        1.10      0.33 o
   5 -11   1        0.00       -0.08      0.33 o
   6 -11   1        4.09        5.29      0.54 o
  -3 -10   1        2.87        3.62      0.37 o
  -2 -10   1        1.68        2.47      0.33 o
  -1 -10   1        2.51        3.16      0.21 o
   0 -10   1       17.68       17.59      0.40 o
   1 -10   1        8.74        9.80      0.77 o
   2 -10   1       24.73       25.45      0.68 o
   3 -10   1        1.32        1.65      0.33 o
   4 -10   1        1.93        1.94      0.32 o
   5 -10   1        0.06       -0.15      0.29 o
   6 -10   1        1.30        1.03      0.36 o
   7 -10   1        6.28        5.72      0.41 o
  -4  -9   1        0.58        0.17      0.40 o
  -3  -9   1        0.29       -0.06      0.24 o
  -2  -9   1        2.23        1.64      0.27 o
  -1  -9   1        2.03        1.45      0.15 o
   0  -9   1        5.30        7.67      0.28 o
   1  -9   1      121.23      123.78      1.79 o
   2  -9   1       84.30       79.26      1.40 o
   3  -9   1        3.67        3.01      0.27 o
   4  -9   1        0.64        0.46      0.25 o
   5  -9   1        3.28        2.50      0.26 o
   6  -9   1        0.10       -0.20      0.20 o
   7  -9   1        0.64        0.47      0.23 o
   8  -9   1        6.56        7.41      0.50 o
  -5  -8   1        9.06       12.21      2.17 o
  -4  -8   1        9.76       10.62      0.65 o
  -3  -8   1        0.49        0.27      0.22 o
  -2  -8   1        0.86        0.40      0.21 o
  -1  -8   1       11.19        8.14      0.25 o
   0  -8   1       16.16       16.63      0.39 o
   1  -8   1        0.02        0.02      0.18 o
   2  -8   1       44.35       41.53      1.00 o
   3  -8   1        6.16        4.84      0.26 o
   4  -8   1       47.71       39.55      0.80 o
   5  -8   1       90.45       80.66      1.70 o
   6  -8   1        1.87        1.95      0.25 o
   7  -8   1        5.94        5.82      0.43 o
   8  -8   1        0.28        0.03      0.15 o
  -6  -7   1        0.14        0.09      0.35 o
  -5  -7   1       71.72       70.87      4.11 o
  -4  -7   1       33.11       28.84      1.01 o
  -3  -7   1        7.13        6.87      0.43 o
  -2  -7   1        0.20        0.36      0.12 o
  -1  -7   1        0.78        1.74      0.11 o
   0  -7   1        8.40        6.43      0.19 o
   1  -7   1        5.90        5.45      0.16 o
   2  -7   1        0.00       -0.08      0.08 o
   3  -7   1        0.74        0.69      0.10 o
   4  -7   1       29.43       31.67      0.51 o
   5  -7   1        0.59        0.54      0.17 o
   6  -7   1        1.85        1.04      0.17 o
   7  -7   1        2.17        2.15      0.18 o
   8  -7   1        5.75        5.69      0.29 o
   9  -7   1        2.13        2.14      0.42 o
  -7  -6   1        0.70        0.80      0.22 o
  -6  -6   1        4.02        4.65      0.30 o
  -5  -6   1        0.44        0.24      0.18 o
  -4  -6   1       33.13       33.59      0.78 o
  -3  -6   1       20.05       21.98      0.45 o
  -2  -6   1       58.83       70.49      0.79 o
  -1  -6   1      172.32      206.92      2.02 o
   0  -6   1        3.37        3.42      0.13 o
   1  -6   1       27.86       29.25      0.50 o
   2  -6   1        0.01       -0.04      0.08 o
   3  -6   1       30.10       33.39      0.41 o
   4  -6   1        9.89       10.22      0.23 o
   5  -6   1       50.35       40.75      1.04 o
   6  -6   1      103.07       94.89      1.55 o
   7  -6   1       19.74       20.39      0.39 o
   8  -6   1        0.40        0.39      0.30 o
   9  -6   1       39.24       39.43      1.20 o
  -7  -5   1       10.42        9.04      0.48 o
  -6  -5   1        3.73        4.21      0.25 o
  -5  -5   1        0.46        1.03      0.18 o
  -4  -5   1        1.30        0.90      0.15 o
  -3  -5   1       78.42       73.53      1.03 o
  -2  -5   1        8.46       11.94      0.24 o
  -1  -5   1       19.95       18.61      0.28 o
   0  -5   1      140.96      147.26      1.47 o
   1  -5   1       57.90       66.02      0.87 o
   2  -5   1       67.05       77.05      0.87 o
   3  -5   1      151.57      172.17      2.55 o
   4  -5   1       75.56       83.94      1.02 o
   5  -5   1        1.61        1.46      0.20 o
   6  -5   1       68.39       59.78      0.91 o
   7  -5   1       25.87       22.77      0.42 o
   8  -5   1       15.07       14.58      1.00 o
   9  -5   1       10.43       13.06      1.12 o
  -8  -4   1        8.36        7.12      0.55 o
  -7  -4   1        3.72        3.42      0.33 o
  -6  -4   1        2.87        2.96      0.17 o
  -5  -4   1        7.69        7.81      0.25 o
  -4  -4   1        9.12        9.33      0.23 o
  -3  -4   1        2.95        2.13      0.09 o
  -2  -4   1       42.44       51.01      0.61 o
  -1  -4   1      783.74      907.70      8.06 o
   0  -4   1      333.40      359.36      3.26 o
   1  -4   1       91.62      101.34      1.08 o
   2  -4   1      347.43      359.44      3.63 o
   3  -4   1      164.86      197.96      1.93 o
   4  -4   1        0.37        0.09      0.10 o
   5  -4   1      138.83      134.71      1.35 o
   6  -4   1       33.37       32.54      0.49 o
   7  -4   1       33.61       31.93      0.93 o
   8  -4   1       12.67       14.92      0.60 o
   9  -4   1        3.89        3.31      0.68 o
  -8  -3   1        0.10        0.07      0.15 o
  -7  -3   1        9.80        8.04      0.87 o
  -6  -3   1        2.01        1.49      0.46 o
  -5  -3   1        6.01        6.46      0.63 o
  -4  -3   1      100.02      102.64      2.23 o
  -3  -3   1      226.38      246.07      5.08 o
  -2  -3   1        7.00        9.93      0.18 o
  -1  -3   1      271.27      265.44      2.39 o
   0  -3   1      958.68      957.71      8.48 o
   1  -3   1      831.80      878.47      7.78 o
   2  -3   1      861.65      904.05      8.51 o
   3  -3   1     1555.03     1737.22     15.43 o
   4  -3   1      114.56      108.92      1.03 o
   5  -3   1       22.04       27.07      0.34 o
   6  -3   1        7.81        7.31      0.25 o
   7  -3   1       40.48       40.92      0.85 o
   8  -3   1        0.98        1.32      0.50 o
   9  -3   1       17.46       19.48      1.14 o
  -9  -2   1        4.38        3.72      0.24 o
  -8  -2   1        0.09        0.07      0.14 o
  -7  -2   1       18.19       15.14      1.11 o
  -6  -2   1        1.72        2.06      0.50 o
  -5  -2   1       23.43       26.60      1.27 o
  -4  -2   1      279.37      266.66      4.40 o
  -3  -2   1      183.79      197.26      4.24 o
  -2  -2   1      186.02      210.90      3.03 o
  -1  -2   1      143.12      170.51      1.55 o
   0  -2   1       21.55       19.43      0.21 o
   1  -2   1     1562.22     1671.76     13.64 o
   2  -2   1     1058.11     1162.36      9.85 o
   3  -2   1      508.96      571.41      5.08 o
   4  -2   1      479.11      503.20      5.00 o
   5  -2   1        8.79        8.27      0.20 o
   6  -2   1      377.97      370.66      6.03 o
   7  -2   1        0.00        0.32      0.13 o
   8  -2   1        0.83        1.20      0.23 o
   9  -2   1        0.45        0.55      0.51 o
  -9  -1   1        2.22        2.12      0.21 o
  -8  -1   1       21.19       19.30      0.52 o
  -6  -1   1       21.87       19.37      1.11 o
  -5  -1   1       15.48       16.69      0.48 o
  -4  -1   1      448.70      517.28     10.71 o
  -3  -1   1        1.21        2.14      0.26 o
  -2  -1   1      266.77      293.91      8.98 o
  -1  -1   1     2549.44     2551.43     76.94 o
   0  -1   1     2126.82     2100.81     39.22 o
   1  -1   1      347.59      378.05      3.06 o
   2  -1   1     1242.87     1289.64     10.05 o
   3  -1   1      122.98      133.85      1.16 o
   4  -1   1        2.04        2.78      0.13 o
   5  -1   1       41.82       45.96      0.71 o
   6  -1   1       43.51       41.90      1.00 o
   7  -1   1      139.83      135.96      3.51 o
   8  -1   1        9.25        8.63      0.64 o
   9  -1   1       16.92       17.15      0.99 o
  -9   0   1        1.11        1.24      0.21 o
  -8   0   1        0.42        0.34      0.16 o
  -7   0   1       63.20       60.56      1.30 o
  -5   0   1        0.23        0.58      0.26 o
  -4   0   1        1.82        1.92      0.13 o
  -3   0   1      159.59      181.88      6.82 o
  -2   0   1      368.20      357.89      5.95 o
  -1   0   1     1341.82     1385.32     15.60 o
   1   0   1     1281.30     1306.99     10.25 o
   2   0   1      656.74      683.21      6.35 o
   3   0   1      148.39      151.34      1.76 o
   4   0   1      190.83      199.91      2.29 o
   5   0   1        0.03        0.04      0.08 o
   6   0   1       22.16       20.77      0.57 o
   7   0   1       20.08       18.88      0.57 o
   8   0   1        0.03        0.06      0.20 o
   9   0   1        1.82        2.52      0.52 o
 -10   1   1        0.09       -0.27      0.46 o
  -9   1   1        0.64        0.83      0.21 o
  -8   1   1        1.61        1.26      0.20 o
  -7   1   1       18.56       16.21      0.49 o
  -6   1   1      138.59      122.84      2.56 o
  -5   1   1        2.69        1.26      0.08 o
  -4   1   1      177.82      191.29      2.71 o
  -3   1   1        0.28        0.06      0.04 o
  -2   1   1     5343.71     5571.90     77.35 o
  -1   1   1      282.06      270.58      2.82 o
   0   1   1      849.59      927.14     11.15 o
   1   1   1     4780.45     4923.60     51.92 o
   2   1   1      442.53      440.43      4.12 o
   3   1   1      241.77      267.60      5.97 o
   4   1   1       33.15       33.59      0.50 o
   5   1   1       30.26       31.81      0.59 o
   6   1   1        1.87        1.99      0.19 o
   7   1   1       18.01       17.46      0.54 o
   8   1   1        0.04        0.05      0.19 o
   9   1   1        1.73        1.11      0.47 o
 -10   2   1        2.84        3.21      0.58 o
  -9   2   1        9.95       11.10      0.82 o
  -8   2   1        5.32        5.83      0.31 o
  -7   2   1      243.43      237.56      3.96 o
  -6   2   1      169.23      160.40      2.31 o
  -5   2   1       33.07       29.42      0.41 o
  -4   2   1      103.17      122.54      1.46 o
  -3   2   1      193.88      237.48      2.39 o
  -2   2   1       58.29       60.37      0.58 o
  -1   2   1       32.40       50.63      0.60 o
   0   2   1      784.81      826.24      6.42 o
   1   2   1      234.42      256.39      2.19 o
   2   2   1       67.86       69.83      0.79 o
   3   2   1       97.77      116.68      1.52 o
   4   2   1       41.74       44.38      0.72 o
   5   2   1        0.38        0.65      0.12 o
   6   2   1        0.68        0.22      0.16 o
   7   2   1        3.97        3.47      0.66 o
   8   2   1        3.44        2.53      0.27 o
 -10   3   1        5.39        5.97      0.77 o
  -9   3   1        0.30       -0.05      0.50 o
  -8   3   1        9.19       10.01      0.53 o
  -7   3   1        1.29        1.14      0.11 o
  -6   3   1      582.29      574.40      6.53 o
  -5   3   1      202.84      193.70      1.98 o
  -4   3   1      289.61      294.82      3.18 o
  -3   3   1      363.87      404.74      3.63 o
  -2   3   1        1.59        2.78      0.09 o
  -1   3   1       12.68       13.34      0.17 o
   0   3   1      263.08      298.56      2.72 o
   1   3   1      576.70      646.09      5.75 o
   2   3   1       31.80       28.62      0.37 o
   3   3   1       27.16       32.94      0.50 o
   4   3   1      179.72      170.14      2.51 o
   5   3   1        3.04        3.16      0.20 o
   6   3   1       12.71       13.60      0.63 o
   7   3   1       22.82       22.58      0.68 o
   8   3   1        0.00        0.11      0.22 o
 -10   4   1        0.13        0.05      0.67 o
  -9   4   1        5.18        6.69      0.76 o
  -8   4   1        6.69        5.54      0.39 o
  -7   4   1        3.83        3.94      0.23 o
  -6   4   1       36.09       34.17      0.51 o
  -5   4   1       39.94       43.43      0.58 o
  -4   4   1       14.69       19.36      0.27 o
  -3   4   1        1.83        1.07      0.08 o
  -2   4   1      123.47      120.16      1.20 o
  -1   4   1      462.90      477.61      5.10 o
   0   4   1       80.19       68.41      0.65 o
   1   4   1       74.88       78.66      0.81 o
   2   4   1       51.42       58.53      0.65 o
   3   4   1       31.12       28.20      0.60 o
   4   4   1       26.94       28.25      0.62 o
   5   4   1       38.51       38.11      0.83 o
   6   4   1        0.04        0.04      0.17 o
   7   4   1        2.30        2.42      0.27 o
  -9   5   1        5.27        7.16      0.49 o
  -8   5   1       33.62       36.47      1.30 o
  -7   5   1       22.13       20.17      0.37 o
  -6   5   1       16.86       14.38      0.34 o
  -5   5   1        0.24       -0.01      0.09 o
  -4   5   1       51.62       60.18      0.61 o
  -3   5   1       51.76       50.87      0.66 o
  -2   5   1      387.39      424.57      4.28 o
  -1   5   1       79.91       74.34      0.97 o
   0   5   1       10.04        6.53      0.16 o
   1   5   1       83.49       93.53      0.96 o
   2   5   1        2.65        3.06      0.11 o
   3   5   1       19.42       15.90      0.34 o
   4   5   1        0.05       -0.12      0.12 o
   5   5   1       12.83       11.92      0.44 o
   6   5   1        3.80        2.92      0.28 o
   7   5   1        1.70        1.62      0.41 o
  -9   6   1        2.12        3.85      0.43 o
  -8   6   1        7.53        9.31      0.26 o
  -7   6   1       11.30       12.33      0.34 o
  -6   6   1       11.72        9.55      0.31 o
  -5   6   1        1.91        2.07      0.15 o
  -4   6   1        0.06       -0.03      0.09 o
  -3   6   1       27.37       27.19      0.41 o
  -2   6   1        3.12        3.57      0.19 o
  -1   6   1        0.08        0.18      0.08 o
   0   6   1        4.72        3.68      0.14 o
   1   6   1       38.00       38.97      0.51 o
   2   6   1        0.32        0.41      0.08 o
   3   6   1        4.80        4.75      0.24 o
   4   6   1        1.57        1.16      0.17 o
   5   6   1        7.54        8.46      0.80 o
   6   6   1        0.22        0.43      0.38 o
  -9   7   1       10.78       12.79      0.93 o
  -8   7   1        0.58        0.44      0.19 o
  -7   7   1       20.09       21.98      0.50 o
  -6   7   1        4.40        3.53      0.23 o
  -5   7   1       26.44       20.02      0.42 o
  -4   7   1        1.78        2.37      0.17 o
  -3   7   1        0.59        0.34      0.13 o
  -2   7   1        4.99        4.11      0.24 o
  -1   7   1        3.23        4.00      0.19 o
   0   7   1        2.43        1.41      0.14 o
   1   7   1       48.01       48.77      0.72 o
   2   7   1       77.03       77.32      1.12 o
   3   7   1        1.38        2.09      0.25 o
   4   7   1       10.36       11.21      0.67 o
   5   7   1        0.64        1.54      0.43 o
  -8   8   1        0.54        0.24      0.21 o
  -7   8   1        0.24        0.00      0.21 o
  -6   8   1        0.15       -0.16      0.16 o
  -5   8   1        0.93        0.47      0.20 o
  -4   8   1        1.15        1.04      0.21 o
  -3   8   1        9.75        8.79      0.52 o
  -2   8   1        6.79        4.96      0.29 o
  -1   8   1        3.16        3.35      0.20 o
   0   8   1        3.91        3.82      0.27 o
   1   8   1        9.22       10.15      0.29 o
   2   8   1        1.30        1.70      0.27 o
   3   8   1        2.34        3.45      0.49 o
   4   8   1        5.05        5.90      0.95 o
  -8   9   1        2.78        2.05      0.33 o
  -7   9   1        1.51        1.26      0.28 o
  -6   9   1        1.39        1.41      0.28 o
  -5   9   1       26.09       26.09      0.81 o
  -4   9   1        4.48        3.74      0.33 o
  -3   9   1        6.34        5.43      0.38 o
  -2   9   1        9.07        8.97      0.45 o
  -1   9   1        2.62        2.08      0.24 o
   0   9   1        4.99        4.66      0.23 o
   1   9   1        0.39        0.48      0.16 o
   2   9   1        0.00       -0.25      0.25 o
   3   9   1        0.58        0.40      0.28 o
  -7  10   1        0.93        0.37      0.34 o
  -6  10   1        2.42        2.21      0.43 o
  -5  10   1        0.44        0.34      0.36 o
  -4  10   1        7.29        8.53      0.48 o
  -3  10   1        1.36        2.30      0.34 o
  -2  10   1       10.63       10.53      0.45 o
  -1  10   1       44.07       48.99      1.02 o
   0  10   1        2.79        3.25      0.32 o
   1  10   1        1.31        2.09      0.20 o
   2  10   1        5.35        7.16      0.76 o
  -5  11   1        1.42        1.18      0.40 o
  -4  11   1        0.05        0.43      0.32 o
  -3  11   1        1.14        1.12      0.34 o
  -2  11   1        4.16        4.34      0.33 o
  -1  11   1        4.88        6.13      0.44 o
   0  11   1       14.35       18.00      0.80 o
   0 -12   2        0.22        0.08      0.28 o
   1 -12   2        0.28       -0.09      0.26 o
   2 -12   2        0.07       -0.25      0.25 o
   3 -12   2        0.07        0.67      0.33 o
   4 -12   2        6.26        6.22      0.50 o
  -2 -11   2       10.15       11.05      0.53 o
  -1 -11   2        1.10        0.93      0.17 o
   0 -11   2        0.96        0.60      0.24 o
   1 -11   2        0.23       -0.22      0.23 o
   2 -11   2        0.89        0.80      0.26 o
   3 -11   2        1.26        1.03      0.32 o
   4 -11   2        1.37        1.92      0.34 o
   5 -11   2        1.47        1.80      0.40 o
   6 -11   2        1.74        1.89      0.44 o
  -3 -10   2        1.26        1.77      0.29 o
  -2 -10   2        2.65        1.67      0.30 o
  -1 -10   2        1.21        2.02      0.18 o
   0 -10   2        0.20       -0.02      0.15 o
   1 -10   2       46.12       45.25      0.95 o
   2 -10   2        0.15       -0.21      0.21 o
   3 -10   2        2.37        1.77      0.30 o
   4 -10   2        2.00        1.78      0.30 o
   5 -10   2        5.97        5.90      0.74 o
   6 -10   2        0.02       -0.03      0.31 o
   7 -10   2        2.56        2.34      0.32 o
  -5  -9   2        0.02       -0.33      0.33 o
  -4  -9   2        0.18       -0.12      0.37 o
  -3  -9   2        0.57        0.24      0.24 o
  -2  -9   2        0.04        0.19      0.22 o
  -1  -9   2       10.64       10.41      0.28 o
   0  -9   2       10.91       11.48      0.31 o
   1  -9   2      131.96      133.23      1.90 o
   2  -9   2        2.79        1.99      0.26 o
   3  -9   2       17.29       16.28      0.51 o
   4  -9   2       17.52       14.75      0.55 o
   5  -9   2        0.02       -0.21      0.21 o
   6  -9   2        9.57        8.30      0.44 o
   7  -9   2        1.21        1.16      0.26 o
   8  -9   2       12.44       12.95      0.51 o
  -6  -8   2        0.35        0.30      0.38 o
  -5  -8   2       33.84       35.68      1.56 o
  -4  -8   2        9.45        7.92      0.54 o
  -3  -8   2        0.24        0.26      0.20 o
  -2  -8   2        0.09       -0.13      0.13 o
  -1  -8   2        0.01       -0.08      0.11 o
   0  -8   2       13.94       11.97      0.29 o
   1  -8   2        8.24        7.33      0.36 o
   2  -8   2      279.08      277.24      3.10 o
   3  -8   2       17.53       16.69      0.43 o
   4  -8   2        8.78        7.26      0.32 o
   5  -8   2        2.37        1.89      0.28 o
   6  -8   2        0.09       -0.13      0.19 o
   7  -8   2        2.70        2.90      0.28 o
   8  -8   2        1.21        2.25      0.25 o
  -6  -7   2        0.18       -0.23      0.32 o
  -5  -7   2       33.17       32.06      1.14 o
  -4  -7   2        8.50        8.57      0.57 o
  -3  -7   2        4.42        5.80      0.27 o
  -2  -7   2        0.46        0.71      0.08 o
  -1  -7   2        2.60        3.03      0.17 o
   0  -7   2        0.51        0.36      0.09 o
   1  -7   2        2.28        1.62      0.11 o
   2  -7   2       41.71       38.96      0.50 o
   3  -7   2       17.32       14.83      0.26 o
   4  -7   2        8.42        8.37      0.27 o
   5  -7   2       27.48       20.49      0.53 o
   6  -7   2       12.32       10.37      0.34 o
   7  -7   2        0.15        0.05      0.13 o
   8  -7   2       42.26       43.29      0.83 o
  -7  -6   2        0.23        0.03      0.20 o
  -6  -6   2        2.04        1.43      0.21 o
  -5  -6   2       17.84       16.19      0.49 o
  -4  -6   2      224.44      224.30      3.90 o
  -3  -6   2        0.43        0.07      0.08 o
  -2  -6   2       69.55       69.36      0.77 o
  -1  -6   2       15.25       18.50      0.31 o
   0  -6   2        0.34        0.73      0.09 o
   1  -6   2       18.96       16.82      0.26 o
   2  -6   2       60.62       52.87      0.65 o
   3  -6   2        0.97        0.65      0.10 o
   4  -6   2       10.21       10.47      0.28 o
   5  -6   2       44.79       34.43      0.70 o
   6  -6   2        6.89        5.98      0.25 o
   7  -6   2        0.06        0.05      0.13 o
   8  -6   2       22.06       24.92      0.91 o
   9  -6   2        0.05       -0.01      0.33 o
  -8  -5   2        1.50        1.39      0.22 o
  -7  -5   2        1.74        1.52      0.18 o
  -6  -5   2        0.26        0.13      0.14 o
  -5  -5   2       16.66       17.18      0.44 o
  -4  -5   2        4.50        4.91      0.24 o
  -3  -5   2        2.07        2.40      0.12 o
  -2  -5   2        0.19        0.12      0.07 o
  -1  -5   2      607.91      709.18      6.65 o
   0  -5   2        5.41        4.55      0.11 o
   1  -5   2       66.87       76.37      0.92 o
   2  -5   2       10.48       11.89      0.22 o
   3  -5   2      190.36      219.83      2.28 o
   4  -5   2      191.51      221.43      2.47 o
   5  -5   2       43.17       39.89      0.57 o
   6  -5   2      103.70       95.28      1.36 o
   7  -5   2       13.07       12.54      0.29 o
   8  -5   2        1.66        2.70      0.36 o
   9  -5   2        1.60        1.24      0.71 o
  -8  -4   2        8.22        9.51      1.04 o
  -7  -4   2        0.02       -0.13      0.48 o
  -6  -4   2        0.16       -0.36      0.36 o
  -5  -4   2       32.07       28.78      1.40 o
  -4  -4   2        3.13        3.33      0.27 o
  -3  -4   2       30.17       29.31      0.39 o
  -2  -4   2      186.36      168.31      1.83 o
  -1  -4   2      557.87      636.83      5.67 o
   0  -4   2        7.25        8.39      0.14 o
   1  -4   2       94.40       82.78      0.85 o
   2  -4   2     1088.91     1267.11     11.90 o
   3  -4   2      109.18      134.25      1.34 o
   4  -4   2      107.20      122.44      1.31 o
   5  -4   2       80.81       84.49      0.85 o
   6  -4   2       45.69       44.94      0.59 o
   7  -4   2        9.58        9.94      0.37 o
   8  -4   2        2.77        2.39      0.32 o
   9  -4   2       16.01       17.60      1.19 o
  -8  -3   2        0.49        0.01      0.47 o
  -7  -3   2       33.04       32.06      1.69 o
  -6  -3   2       17.10       17.65      1.13 o
  -5  -3   2       50.48       51.70      2.06 o
  -4  -3   2       21.43       21.94      0.57 o
  -3  -3   2       56.57       43.56      1.30 o
  -2  -3   2      423.49      470.20      5.43 o
  -1  -3   2       61.61       71.01      0.68 o
   0  -3   2      462.91      470.17      4.19 o
   1  -3   2      156.58      153.50      1.24 o
   2  -3   2      462.10      475.40      4.05 o
   3  -3   2     1398.83     1448.10     12.83 o
   4  -3   2       25.59       30.16      0.37 o
   5  -3   2      156.87      158.87      1.76 o
   6  -3   2        4.26        4.92      0.21 o
   7  -3   2        0.00        0.10      0.21 o
   8  -3   2        0.57        0.79      0.50 o
   9  -3   2        2.55        3.25      0.69 o
  -7  -2   2       78.89       75.53      2.95 o
  -6  -2   2        0.10       -0.08      0.35 o
  -5  -2   2       15.14       10.28      0.73 o
  -4  -2   2      701.89      715.04     21.70 o
  -3  -2   2       26.06       33.38      0.77 o
  -2  -2   2        0.52        0.43      0.05 o
  -1  -2   2       42.01       49.82      0.55 o
   0  -2   2      226.36      228.39      1.80 o
   1  -2   2     1058.31     1044.46      9.20 o
   2  -2   2       58.81       57.19      0.53 o
   3  -2   2      485.02      573.78      5.09 o
   4  -2   2       67.61       76.59      0.83 o
   5  -2   2       75.86       72.72      1.00 o
   6  -2   2        0.22        0.02      0.15 o
   7  -2   2       37.24       40.28      0.81 o
   8  -2   2        8.63        7.83      0.68 o
   9  -2   2        0.65        0.80      0.58 o
  -9  -1   2        0.59        1.16      0.17 o
  -7  -1   2        3.54        4.59      0.67 o
  -6  -1   2       12.91       10.88      0.83 o
  -5  -1   2        2.33        2.38      0.39 o
  -4  -1   2        3.95        3.23      0.38 o
  -3  -1   2      499.33      566.81     13.52 o
  -2  -1   2      433.36      476.41      6.07 o
  -1  -1   2        0.53       -0.06      0.06 o
   0  -1   2        0.17        1.35      0.07 o
   1  -1   2      719.16      710.09      5.30 o
   2  -1   2        3.20        4.69      0.08 o
   3  -1   2       22.09       21.48      0.34 o
   4  -1   2       12.81       11.18      0.22 o
   5  -1   2       25.83       29.13      0.46 o
   6  -1   2      168.67      160.22      3.25 o
   7  -1   2       60.23       60.34      1.43 o
   8  -1   2        0.24        0.41      0.46 o
   9  -1   2        3.02        3.49      0.64 o
 -10   0   2        8.58        8.91      0.33 o
  -9   0   2        0.10       -0.16      0.16 o
  -8   0   2        7.11        6.94      0.62 o
  -7   0   2       24.25       21.96      0.53 o
  -6   0   2        0.05       -0.02      0.08 o
  -5   0   2       64.75       63.28      1.33 o
  -4   0   2       51.30       63.29      1.07 o
  -3   0   2      947.70     1081.11     11.55 o
  -2   0   2      373.89      388.90      3.07 o
  -1   0   2     2112.62     2073.88     15.60 o
   0   0   2      126.89      121.01      1.00 o
   1   0   2      690.44      695.96      5.60 o
   2   0   2       14.76        8.11      0.12 o
   3   0   2       52.18       61.45      0.70 o
   4   0   2        2.84        1.53      0.09 o
   5   0   2       11.51        9.88      0.20 o
   6   0   2       76.74       72.04      1.61 o
   7   0   2        0.07        0.45      0.26 o
   8   0   2        0.06        0.29      0.42 o
 -10   1   2        0.07        0.17      0.48 o
  -9   1   2        0.52        1.09      0.27 o
  -8   1   2        5.65        5.37      0.23 o
  -7   1   2       73.96       75.50      1.63 o
  -6   1   2       58.21       60.65      1.06 o
  -5   1   2       41.59       44.53      0.55 o
  -4   1   2        2.44        0.72      0.09 o
  -3   1   2      173.54      182.36      1.73 o
  -2   1   2       73.70       53.45      0.48 o
  -1   1   2      464.02      514.35      4.33 o
   1   1   2       89.49       98.67      0.83 o
   2   1   2      274.47      270.43      2.43 o
   3   1   2       15.80       19.78      0.28 o
   4   1   2        0.04       -0.01      0.06 o
   5   1   2        5.47        5.29      0.30 o
   6   1   2        2.31        1.75      0.22 o
   7   1   2       61.41       63.29      1.47 o
   8   1   2        4.02        4.12      0.55 o
 -10   2   2        2.20        1.31      0.56 o
  -9   2   2       14.61       13.81      0.55 o
  -8   2   2        9.55        8.89      0.45 o
  -7   2   2      140.14      140.78      2.36 o
  -6   2   2       50.54       53.78      0.75 o
  -5   2   2        2.94        3.89      0.20 o
  -4   2   2        3.38        6.54      0.14 o
  -3   2   2        0.12       -0.05      0.05 o
  -2   2   2      102.34      114.76      1.06 o
  -1   2   2     1295.04     1380.59     12.30 o
   0   2   2      726.31      755.58      6.11 o
   1   2   2      207.61      222.79      2.02 o
   2   2   2        5.22        9.50      0.15 o
   3   2   2      212.86      207.83      2.43 o
   4   2   2       10.08       10.76      0.32 o
   5   2   2       10.39       10.49      0.36 o
   6   2   2       20.52       18.01      0.57 o
   7   2   2        0.52        0.21      0.22 o
   8   2   2        2.88        2.69      0.54 o
 -10   3   2        0.50        0.29      0.58 o
  -9   3   2        1.94        2.56      0.58 o
  -8   3   2        4.19        4.00      0.23 o
  -7   3   2       48.68       56.48      1.48 o
  -6   3   2     1079.64     1107.45     14.97 o
  -5   3   2       12.61       14.42      0.25 o
  -4   3   2        0.29        0.87      0.06 o
  -3   3   2      264.67      281.56      2.69 o
  -2   3   2        2.40        0.75      0.08 o
  -1   3   2       28.38       26.72      0.32 o
   0   3   2       21.85       27.89      0.33 o
   1   3   2      230.67      236.88      2.16 o
   2   3   2        7.71        6.54      0.18 o
   3   3   2       36.44       42.09      0.58 o
   4   3   2        5.66        6.33      0.25 o
   5   3   2        4.72        5.19      0.28 o
   6   3   2        1.96        1.99      0.26 o
   7   3   2        2.83        2.77      0.51 o
 -10   4   2        6.92        6.60      0.83 o
  -9   4   2        0.05       -0.19      0.55 o
  -8   4   2        0.28       -0.01      0.13 o
  -7   4   2       26.04       24.84      0.53 o
  -6   4   2       35.30       29.51      0.44 o
  -5   4   2      236.13      219.64      2.42 o
  -4   4   2       14.85       13.02      0.22 o
  -3   4   2      275.23      286.96      4.08 o
  -2   4   2       57.47       67.35      0.72 o
  -1   4   2       56.66       38.44      0.64 o
   0   4   2        1.99        1.74      0.10 o
   1   4   2       62.54       58.54      0.64 o
   2   4   2        0.84        0.62      0.08 o
   3   4   2       27.12       24.29      0.45 o
   4   4   2       35.57       36.28      0.72 o
   5   4   2        1.34        1.31      0.23 o
   6   4   2        2.16        1.56      0.25 o
   7   4   2        2.49        2.98      0.56 o
 -10   5   2        0.00        0.48      0.71 o
  -9   5   2        1.40        0.92      0.41 o
  -8   5   2        4.70        5.05      0.33 o
  -7   5   2       56.64       58.03      0.89 o
  -6   5   2        0.82       -0.12      0.12 o
  -5   5   2       42.85       43.50      0.56 o
  -4   5   2        6.91        3.86      0.14 o
  -3   5   2      364.58      371.18      3.77 o
  -2   5   2        7.14        8.87      0.20 o
  -1   5   2        6.68        6.79      0.21 o
   0   5   2        8.87        9.49      0.20 o
   1   5   2       37.66       36.20      0.50 o
   2   5   2       26.98       28.82      0.41 o
   3   5   2        9.21        9.19      0.31 o
   4   5   2        3.87        3.93      0.21 o
   5   5   2        9.56        9.90      0.59 o
   6   5   2        0.97        1.18      0.46 o
  -9   6   2        4.84        6.46      0.50 o
  -8   6   2        0.22       -0.05      0.25 o
  -7   6   2        1.07        1.29      0.16 o
  -6   6   2       56.08       56.59      0.91 o
  -5   6   2       13.38       13.04      0.31 o
  -4   6   2       73.92       73.77      1.02 o
  -3   6   2        2.62        2.02      0.14 o
  -2   6   2      113.19      123.93      1.46 o
  -1   6   2        0.01        0.10      0.18 o
   0   6   2        1.82        1.39      0.12 o
   1   6   2       37.44       35.22      0.51 o
   2   6   2        1.80        1.16      0.11 o
   3   6   2        3.91        4.23      0.29 o
   4   6   2        0.11        0.16      0.20 o
   5   6   2        1.51        1.74      0.40 o
   6   6   2        0.47        0.33      0.42 o
  -9   7   2       26.22       27.92      1.04 o
  -8   7   2        6.50        8.11      0.34 o
  -7   7   2        0.26        0.29      0.20 o
  -6   7   2       43.77       42.75      0.87 o
  -5   7   2        4.33        4.13      0.27 o
  -4   7   2        8.57        6.69      0.75 o
  -3   7   2        1.46        1.77      0.22 o
  -2   7   2        5.93        5.31      0.22 o
  -1   7   2       22.76       22.81      0.44 o
   0   7   2        5.18        4.67      0.20 o
   1   7   2       62.96       66.75      0.94 o
   2   7   2        3.12        3.89      0.17 o
   3   7   2        0.00       -0.21      0.21 o
   4   7   2        1.30        1.57      0.40 o
   5   7   2        4.79        6.30      0.59 o
  -8   8   2       26.17       28.41      1.52 o
  -7   8   2       11.06       11.79      0.51 o
  -6   8   2        0.27        0.11      0.22 o
  -5   8   2        8.53        7.77      0.36 o
  -4   8   2       14.68       14.94      0.56 o
  -3   8   2        0.05        0.04      0.22 o
  -2   8   2        4.67        4.67      0.34 o
  -1   8   2        0.95        0.82      0.17 o
   0   8   2        4.67        5.53      0.29 o
   1   8   2        2.36        3.01      0.21 o
   2   8   2        0.07       -0.10      0.23 o
   3   8   2        1.10        1.87      0.30 o
   4   8   2        4.45        4.48      0.55 o
  -8   9   2        2.72        1.94      0.34 o
  -7   9   2        0.08       -0.18      0.23 o
  -6   9   2        0.23        0.29      0.26 o
  -5   9   2       31.85       30.57      1.06 o
  -4   9   2       14.90       13.33      0.57 o
  -3   9   2        2.81        2.10      0.66 o
  -2   9   2        0.24        0.50      0.22 o
  -1   9   2        0.91        1.34      0.24 o
   0   9   2        0.03        0.04      0.16 o
   1   9   2        2.17        2.38      0.28 o
   2   9   2        9.53       10.76      0.62 o
   3   9   2        2.00        2.21      0.40 o
  -7  10   2        0.04       -0.27      0.34 o
  -6  10   2        2.43        2.58      0.46 o
  -5  10   2        1.53        0.62      0.78 o
  -4  10   2        1.99        3.09      0.41 o
  -3  10   2        0.16        0.63      0.53 o
  -2  10   2       39.98       42.15      0.94 o
  -1  10   2        2.69        3.22      0.35 o
   0  10   2        4.58        5.18      0.44 o
   1  10   2        1.04        1.67      0.40 o
  -5  11   2        1.71        1.37      0.44 o
  -4  11   2        2.79        2.48      0.39 o
  -3  11   2        3.60        4.28      0.58 o
  -2  11   2        0.99        0.80      0.32 o
  -1  11   2       10.41        9.37      0.62 o
   0 -12   3        0.02       -0.22      0.22 o
   1 -12   3        3.52        3.05      0.30 o
   2 -12   3        0.17        0.13      0.34 o
   3 -12   3        2.74        2.61      0.39 o
   4 -12   3        0.01       -0.32      0.32 o
  -2 -11   3        3.54        3.00      0.33 o
  -1 -11   3        0.44        0.05      0.15 o
   0 -11   3        0.49        0.65      0.24 o
   1 -11   3        0.58        0.15      0.20 o
   2 -11   3        2.71        2.98      0.34 o
   3 -11   3        2.45        2.26      0.34 o
   4 -11   3        0.08        0.13      0.31 o
   5 -11   3        2.49        3.50      0.47 o
   6 -11   3        2.90        2.91      0.46 o
  -4 -10   3        0.01       -0.23      0.32 o
  -3 -10   3        2.09        2.25      0.28 o
  -2 -10   3        6.77        8.59      0.42 o
  -1 -10   3        9.21        8.77      0.29 o
   0 -10   3        6.44        6.34      0.25 o
   1 -10   3       14.10       12.91      0.48 o
   2 -10   3       10.98       10.91      0.44 o
   3 -10   3        4.89        4.53      0.45 o
   4 -10   3        0.30       -0.11      0.25 o
   5 -10   3        0.10       -0.05      0.41 o
   6 -10   3        0.03        0.27      0.53 o
   7 -10   3        6.45        6.16      0.43 o
  -5  -9   3        0.01        0.09      0.46 o
  -4  -9   3        0.07       -0.28      0.28 o
  -3  -9   3        2.37        3.25      0.35 o
  -2  -9   3        6.32        5.01      0.21 o
  -1  -9   3       15.74       14.31      0.32 o
   0  -9   3       17.35       16.08      0.36 o
   1  -9   3        0.87       -0.20      0.20 o
   2  -9   3        7.66        5.70      0.33 o
   3  -9   3        7.18        7.60      0.76 o
   4  -9   3        0.11       -0.02      0.22 o
   5  -9   3        3.23        2.56      0.30 o
   6  -9   3        0.10        0.10      0.22 o
   7  -9   3        2.66        2.87      0.31 o
  -6  -8   3        1.77        1.27      0.32 o
  -5  -8   3       25.01       26.52      0.81 o
  -4  -8   3        4.92        4.47      0.37 o
  -3  -8   3        1.15        1.02      0.20 o
  -2  -8   3        6.44        6.72      0.18 o
  -1  -8   3        0.32        0.27      0.11 o
   0  -8   3       61.50       64.89      0.92 o
   1  -8   3       75.20       67.00      0.96 o
   2  -8   3      416.65      396.89      4.35 o
   3  -8   3        0.86        1.09      0.27 o
   4  -8   3        0.65        0.99      0.23 o
   5  -8   3        0.26        0.23      0.25 o
   6  -8   3       11.26       11.11      0.57 o
   7  -8   3        2.19        1.86      0.24 o
   8  -8   3       19.93       23.59      0.66 o
  -7  -7   3        4.04        3.54      0.25 o
  -6  -7   3        4.42        4.98      0.28 o
  -5  -7   3        0.44        0.26      0.25 o
  -4  -7   3       12.59       12.89      0.41 o
  -3  -7   3        2.70        2.76      0.18 o
  -2  -7   3       31.10       30.52      0.41 o
  -1  -7   3        2.81        1.60      0.11 o
   0  -7   3       14.68       17.61      0.42 o
   1  -7   3        9.95       12.37      0.26 o
   2  -7   3       13.10       12.96      0.26 o
   3  -7   3       50.77       47.32      0.67 o
   4  -7   3       14.88       13.63      0.42 o
   5  -7   3       55.94       44.24      0.78 o
   6  -7   3        0.91        1.44      0.20 o
   7  -7   3        5.38        5.81      0.28 o
   8  -7   3        1.52        1.66      0.19 o
  -7  -6   3        1.53        2.10      0.19 o
  -6  -6   3        9.10        9.72      0.33 o
  -5  -6   3      139.11      135.80      2.77 o
  -4  -6   3       52.85       47.83      0.99 o
  -3  -6   3        6.87        7.40      0.20 o
  -2  -6   3        0.37        0.20      0.06 o
  -1  -6   3       26.10       26.33      0.33 o
   0  -6   3        4.47        4.06      0.13 o
   1  -6   3        0.18        0.78      0.09 o
   2  -6   3       73.17       58.76      0.71 o
   3  -6   3        0.48        0.75      0.12 o
   4  -6   3       40.38       41.25      0.65 o
   5  -6   3        1.25        0.46      0.15 o
   6  -6   3        5.01        7.31      0.24 o
   7  -6   3        4.76        4.45      0.24 o
   8  -6   3        0.29        0.57      0.38 o
  -8  -5   3        1.75        1.61      0.66 o
  -7  -5   3        0.03        0.45      0.28 o
  -6  -5   3       37.93       36.23      1.51 o
  -5  -5   3        1.32        1.15      0.26 o
  -4  -5   3       29.31       27.66      0.51 o
  -3  -5   3        0.82        0.79      0.10 o
  -2  -5   3      289.10      286.86      2.60 o
  -1  -5   3      342.98      385.38      3.68 o
   0  -5   3       14.96       13.42      0.21 o
   1  -5   3        7.29        6.89      0.20 o
   2  -5   3        5.55        5.91      0.15 o
   3  -5   3        6.74        5.28      0.16 o
   4  -5   3        2.89        2.38      0.15 o
   5  -5   3        0.00        0.47      0.11 o
   6  -5   3       45.60       39.18      0.67 o
   7  -5   3        1.00        0.93      0.13 o
   8  -5   3        0.00        0.30      0.30 o
   9  -5   3        9.91       11.26      1.09 o
  -8  -4   3        1.01       -0.19      0.53 o
  -7  -4   3        8.79        9.87      0.55 o
  -6  -4   3        0.27       -0.31      0.36 o
  -5  -4   3       34.13       36.23      1.68 o
  -4  -4   3       41.51       37.33      0.93 o
  -3  -4   3      117.00      125.77      1.39 o
  -2  -4   3       46.93       37.24      0.41 o
  -1  -4   3      355.51      420.10      3.79 o
   0  -4   3       90.98      102.10      0.97 o
   1  -4   3        0.36        0.27      0.07 o
   2  -4   3       33.22       28.02      0.43 o
   3  -4   3       48.37       49.20      0.53 o
   4  -4   3       47.14       52.68      0.67 o
   5  -4   3        6.66        8.06      0.21 o
   6  -4   3       14.29       13.20      0.30 o
   7  -4   3        5.79        6.44      0.37 o
   8  -4   3        0.35        0.11      0.27 o
   9  -4   3        4.29        5.15      0.88 o
  -8  -3   3       23.26       22.68      1.47 o
  -7  -3   3      106.63      102.12      2.49 o
  -6  -3   3        1.84        1.57      0.42 o
  -5  -3   3        7.04        6.78      0.39 o
  -4  -3   3        8.55        9.06      0.27 o
  -3  -3   3       12.61       13.84      0.44 o
  -2  -3   3       77.42       86.91      0.91 o
  -1  -3   3      383.03      416.19      3.55 o
   0  -3   3     1016.45     1114.02      9.42 o
   1  -3   3        9.80        6.30      0.11 o
   2  -3   3      132.58      156.59      1.48 o
   3  -3   3      269.24      298.03      2.57 o
   4  -3   3       32.29       28.17      0.38 o
   5  -3   3        2.13        3.04      0.12 o
   6  -3   3        0.01       -0.02      0.16 o
   7  -3   3       29.42       30.79      0.89 o
   8  -3   3        4.08        3.11      0.66 o
   9  -3   3        0.71        0.75      0.68 o
  -8  -2   3       20.50       22.49      1.41 o
  -7  -2   3        1.23        1.19      0.25 o
  -6  -2   3       39.58       36.82      1.12 o
  -5  -2   3        8.81       11.30      0.45 o
  -4  -2   3      298.96      303.83      3.89 o
  -3  -2   3      206.80      237.03      3.40 o
  -2  -2   3      204.60      198.82      1.90 o
  -1  -2   3        0.32        0.11      0.03 o
   0  -2   3     1010.66     1021.64      8.26 o
   1  -2   3      289.29      315.90      2.57 o
   2  -2   3       66.05       63.45      0.57 o
   3  -2   3      382.21      434.87      3.70 o
   4  -2   3        9.98        8.39      0.16 o
   5  -2   3        0.06       -0.02      0.10 o
   6  -2   3       26.89       26.60      0.62 o
   7  -2   3       19.48       22.50      0.78 o
   8  -2   3        2.46        2.47      0.60 o
 -10  -1   3        0.92        0.64      0.19 o
  -9  -1   3       13.89       13.48      0.54 o
  -7  -1   3      112.80      107.49      2.49 o
  -6  -1   3       12.65       11.11      0.46 o
  -5  -1   3        1.89        3.59      0.23 o
  -4  -1   3       63.20       71.90      1.08 o
  -3  -1   3      312.85      362.31      3.61 o
  -2  -1   3        4.39        5.43      0.07 o
  -1  -1   3       55.11       75.06      0.54 o
   0  -1   3       16.99       13.58      0.15 o
   1  -1   3      191.48      185.96      1.43 o
   2  -1   3       38.94       39.69      0.37 o
   3  -1   3      126.12      140.24      1.40 o
   4  -1   3       35.06       34.98      0.45 o
   5  -1   3       23.13       24.07      0.38 o
   6  -1   3      239.26      246.48      5.01 o
   7  -1   3        5.85        5.60      0.60 o
   8  -1   3        1.54        1.94      0.56 o
 -10   0   3       21.40       23.13      0.68 o
  -9   0   3       28.82       29.00      1.15 o
  -8   0   3        4.72        2.99      0.53 o
  -7   0   3       11.07       10.56      0.31 o
  -6   0   3        9.15        8.87      0.24 o
  -5   0   3      115.81      118.31      1.76 o
  -4   0   3      780.98      898.83     11.33 o
  -3   0   3      203.06      214.38      1.84 o
  -2   0   3      158.68      152.68      1.21 o
  -1   0   3      358.04      325.77      2.55 o
   0   0   3        0.08        0.37      0.03 o
   1   0   3      264.46      256.78      2.20 o
   2   0   3       63.82       55.63      0.55 o
   3   0   3        7.64        7.69      0.14 o
   4   0   3       12.46       12.38      0.29 o
   5   0   3       12.20       10.61      0.28 o
   6   0   3        0.00        0.03      0.22 o
   7   0   3       52.24       46.63      1.73 o
   8   0   3        0.47        0.52      0.49 o
 -10   1   3       19.13       17.28      0.96 o
  -9   1   3        3.69        5.01      0.68 o
  -8   1   3        0.20        0.29      0.18 o
  -7   1   3       34.86       30.71      0.76 o
  -6   1   3        1.26        1.94      0.17 o
  -5   1   3        5.41        5.83      0.14 o
  -4   1   3       99.83       98.09      1.09 o
  -3   1   3      541.86      624.33      5.82 o
  -2   1   3      637.10      651.02      5.47 o
  -1   1   3      533.37      519.23      4.37 o
   0   1   3     4810.66     4933.50     45.82 o
   1   1   3       45.14       45.69      0.46 o
   2   1   3       64.36       78.35      0.84 o
   3   1   3       33.49       31.82      0.45 o
   4   1   3        8.22        8.79      0.20 o
   5   1   3        6.22        4.31      0.24 o
   6   1   3       35.66       34.49      1.76 o
   7   1   3       41.85       41.70      1.64 o
   8   1   3        0.34        0.11      0.52 o
 -10   2   3       10.95       12.06      0.90 o
  -9   2   3        9.73       12.00      0.59 o
  -8   2   3       31.06       31.21      1.25 o
  -7   2   3        8.90        9.78      0.31 o
  -6   2   3      164.75      156.25      2.26 o
  -5   2   3       24.15       28.94      0.38 o
  -4   2   3        0.13        0.30      0.08 o
  -3   2   3       10.43       10.77      0.16 o
  -2   2   3      124.68      116.96      1.21 o
  -1   2   3       12.68       21.33      0.30 o
   0   2   3        0.42        2.99      0.08 o
   1   2   3     1445.46     1505.50     13.34 o
   2   2   3      129.38      135.55      1.33 o
   3   2   3      134.34      132.60      1.60 o
   4   2   3        4.83        5.99      0.20 o
   5   2   3        2.52        3.17      0.19 o
   6   2   3        0.89        0.38      0.29 o
   7   2   3       14.16       13.90      0.95 o
 -10   3   3        0.26        0.09      0.56 o
  -9   3   3        3.88        3.44      0.63 o
  -8   3   3        4.88        6.37      0.36 o
  -7   3   3       97.23       97.26      1.49 o
  -6   3   3      237.38      225.75      2.65 o
  -5   3   3       64.31       58.96      0.73 o
  -4   3   3       37.89       29.46      0.39 o
  -3   3   3       42.93       43.47      0.49 o
  -2   3   3        1.69        0.88      0.07 o
  -1   3   3       13.88       11.44      0.20 o
   0   3   3      116.42      137.98      1.24 o
   1   3   3      160.03      183.47      1.79 o
   2   3   3        0.60        1.08      0.09 o
   3   3   3        3.63        2.81      0.14 o
   4   3   3        8.00        7.78      0.27 o
   5   3   3       11.19       11.00      0.49 o
   6   3   3        2.78        1.28      0.48 o
   7   3   3        4.58        4.62      0.63 o
 -10   4   3        2.30        3.03      0.72 o
  -9   4   3        5.02        5.23      0.37 o
  -8   4   3       57.35       60.65      1.17 o
  -7   4   3        0.60        0.55      0.09 o
  -6   4   3      112.40      115.68      1.45 o
  -5   4   3       79.15       71.62      0.93 o
  -4   4   3      228.97      231.37      2.25 o
  -3   4   3       18.38       19.51      0.33 o
  -2   4   3        5.87        8.88      0.19 o
  -1   4   3        8.80        8.40      0.23 o
   0   4   3        4.82        2.74      0.12 o
   1   4   3        6.97        7.46      0.18 o
   2   4   3        4.68        5.21      0.17 o
   3   4   3        1.22        1.13      0.14 o
   4   4   3       10.80       10.28      0.34 o
   5   4   3        0.45       -0.05      0.31 o
   6   4   3        2.20        2.71      0.58 o
 -10   5   3        3.54        2.90      0.79 o
  -9   5   3        0.02       -0.26      0.27 o
  -8   5   3        0.44        0.64      0.27 o
  -7   5   3       23.54       20.92      0.43 o
  -6   5   3       21.53       21.17      0.46 o
  -5   5   3      136.55      130.17      1.52 o
  -4   5   3        0.07        0.13      0.08 o
  -3   5   3       20.70       15.98      0.32 o
  -2   5   3       99.63      105.13      1.17 o
  -1   5   3        3.54        3.40      0.14 o
   0   5   3       22.52       21.96      0.35 o
   1   5   3       15.65       17.01      0.36 o
   2   5   3        0.34        0.11      0.13 o
   3   5   3        3.70        3.35      0.27 o
   4   5   3        1.86        2.19      0.24 o
   5   5   3       11.22       11.74      0.67 o
   6   5   3        0.00       -0.34      0.54 o
  -9   6   3       24.21       26.21      0.96 o
  -8   6   3        6.61        6.83      0.28 o
  -7   6   3        0.58        0.63      0.25 o
  -6   6   3        4.79        4.41      0.24 o
  -5   6   3        0.05       -0.06      0.12 o
  -4   6   3        0.49        0.81      0.14 o
  -3   6   3       50.11       51.93      0.67 o
  -2   6   3      209.88      220.63      2.49 o
  -1   6   3      140.12      133.28      1.57 o
   0   6   3       79.17       77.42      1.06 o
   1   6   3       24.60       24.86      0.45 o
   2   6   3        1.76        1.45      0.15 o
   3   6   3        2.62        3.11      0.28 o
   4   6   3        0.25        0.21      0.23 o
   5   6   3        4.18        4.28      1.05 o
  -9   7   3        0.00       -0.06      0.35 o
  -8   7   3       28.42       29.51      0.68 o
  -7   7   3        1.59        2.26      0.21 o
  -6   7   3        6.22        5.52      0.32 o
  -5   7   3       15.77       18.03      0.49 o
  -4   7   3        2.26        2.47      0.26 o
  -3   7   3       55.78       56.88      1.07 o
  -2   7   3       53.06       52.35      0.98 o
  -1   7   3       27.13       27.26      0.51 o
   0   7   3        2.38        2.04      0.17 o
   1   7   3       16.41       17.69      0.38 o
   2   7   3        0.13        0.06      0.18 o
   3   7   3        0.19        0.02      0.24 o
   4   7   3        0.31        1.38      0.62 o
  -8   8   3        3.64        4.40      0.41 o
  -7   8   3       19.27       20.27      0.67 o
  -6   8   3        0.29        0.45      0.24 o
  -5   8   3       52.04       49.76      0.99 o
  -4   8   3       18.19       18.03      0.78 o
  -3   8   3        6.12        5.97      0.60 o
  -2   8   3        5.36        4.90      0.34 o
  -1   8   3        8.62        7.73      0.34 o
   0   8   3        0.73        0.63      0.16 o
   1   8   3        4.63        5.51      0.26 o
   2   8   3       24.14       27.11      1.62 o
   3   8   3        0.08        0.66      0.33 o
  -8   9   3        0.00       -0.06      0.32 o
  -7   9   3        7.83        8.97      0.50 o
  -6   9   3        8.85        8.95      0.63 o
  -5   9   3       16.07       16.69      1.23 o
  -4   9   3        2.44        2.43      0.58 o
  -3   9   3        0.20       -0.01      0.29 o
  -2   9   3        0.17        0.41      0.26 o
  -1   9   3        3.68        4.33      0.39 o
   0   9   3        3.18        3.67      0.38 o
   1   9   3        4.39        4.95      0.50 o
   2   9   3        1.05        1.03      0.37 o
  -6  10   3        3.76        3.87      0.52 o
  -5  10   3       21.30       21.98      0.96 o
  -4  10   3       11.06       10.58      0.68 o
  -3  10   3        0.65        1.00      0.55 o
  -2  10   3        3.80        3.81      0.39 o
  -1  10   3        0.80        0.71      0.29 o
   0  10   3        1.43        1.84      0.35 o
  -1 -12   4        0.31        0.13      0.21 o
   0 -12   4        0.01       -0.19      0.22 o
   1 -12   4        3.89        4.67      0.33 o
   2 -12   4        0.43        0.50      0.33 o
   3 -12   4        7.98        8.97      0.55 o
   4 -12   4        7.08        8.19      0.54 o
  -3 -11   4        1.76        1.62      0.30 o
  -2 -11   4        0.77        0.43      0.43 o
  -1 -11   4        0.82        0.81      0.17 o
   0 -11   4        0.01       -0.18      0.18 o
   1 -11   4        0.13       -0.08      0.28 o
   2 -11   4        0.61        0.39      0.25 o
   3 -11   4        6.91        7.09      0.46 o
   4 -11   4        5.77        5.95      0.57 o
   5 -11   4        0.80        1.14      0.40 o
  -4 -10   4        0.43        0.21      0.34 o
  -3 -10   4        1.75        2.76      0.28 o
  -2 -10   4       12.74       11.66      0.47 o
  -1 -10   4        0.56        0.18      0.14 o
   0 -10   4        4.60        4.63      0.23 o
   1 -10   4        8.16        8.35      0.38 o
   2 -10   4       17.87       18.77      0.58 o
   3 -10   4        3.38        3.18      0.34 o
   4 -10   4        3.53        3.57      0.37 o
   5 -10   4        0.11        0.02      0.30 o
   6 -10   4        4.70        5.62      0.54 o
  -5  -9   4        0.48        0.74      0.31 o
  -4  -9   4        6.79        8.39      0.49 o
  -3  -9   4        1.32        1.70      0.27 o
  -2  -9   4        6.82        4.49      0.19 o
  -1  -9   4        9.22       11.01      0.29 o
   0  -9   4        5.28        5.16      0.24 o
   1  -9   4       89.34       86.06      1.44 o
   2  -9   4       10.82       10.65      0.57 o
   3  -9   4       28.15       28.62      0.98 o
   4  -9   4        8.16        8.35      0.75 o
   5  -9   4        0.40        0.46      0.30 o
   6  -9   4        3.04        2.21      0.34 o
   7  -9   4        0.13        0.46      0.22 o
  -6  -8   4        7.98        8.43      0.49 o
  -5  -8   4       10.31       10.67      0.54 o
  -4  -8   4        1.98        1.39      0.19 o
  -3  -8   4        0.21        0.14      0.23 o
  -2  -8   4        3.05        3.19      0.14 o
  -1  -8   4        5.81        3.62      0.17 o
   0  -8   4        2.81        2.08      0.17 o
   1  -8   4      473.43      483.55      5.70 o
   2  -8   4        7.36        6.55      0.31 o
   3  -8   4        2.34        2.74      0.25 o
   4  -8   4        1.62        0.81      0.30 o
   5  -8   4        0.14       -0.04      0.24 o
   6  -8   4       19.77       19.07      0.75 o
   7  -8   4        0.05       -0.16      0.27 o
   8  -8   4        6.09        7.07      0.63 o
  -7  -7   4        0.08        0.37      0.19 o
  -6  -7   4        0.00       -0.16      0.16 o
  -5  -7   4       58.27       57.23      1.24 o
  -4  -7   4       18.06       18.19      0.39 o
  -3  -7   4        4.22        5.10      0.22 o
  -2  -7   4       23.95       28.21      0.39 o
  -1  -7   4      137.57      132.61      1.45 o
   0  -7   4       61.00       63.22      0.99 o
   1  -7   4        8.88        8.00      0.22 o
   2  -7   4      457.49      438.75      4.49 o
   3  -7   4       64.59       64.72      0.94 o
   4  -7   4       27.84       21.30      0.49 o
   5  -7   4       13.74       12.91      0.38 o
   6  -7   4        2.02        1.91      0.18 o
   7  -7   4        0.42        0.16      0.16 o
   8  -7   4        1.25        0.84      0.17 o
  -8  -6   4        2.11        1.42      0.19 o
  -7  -6   4        2.81        2.49      0.19 o
  -6  -6   4        0.27        0.11      0.22 o
  -5  -6   4      178.69      179.99      3.57 o
  -4  -6   4       20.37       19.42      0.47 o
  -3  -6   4      130.90      125.56      1.44 o
  -2  -6   4        5.31        7.37      0.20 o
  -1  -6   4        5.49        5.26      0.15 o
   0  -6   4       72.46       68.46      0.75 o
   1  -6   4        4.31        3.80      0.14 o
   2  -6   4       86.77       91.01      1.04 o
   3  -6   4       18.68       18.29      0.32 o
   4  -6   4        5.81        5.43      0.23 o
   5  -6   4        4.88        2.70      0.17 o
   6  -6   4        0.11       -0.07      0.13 o
   7  -6   4        0.65        0.59      0.15 o
   8  -6   4       11.00       13.12      1.16 o
  -8  -5   4        2.47        2.57      0.70 o
  -7  -5   4        0.18        0.65      0.28 o
  -6  -5   4        0.02       -0.13      0.13 o
  -5  -5   4       16.25       16.71      0.83 o
  -4  -5   4      474.08      469.61      6.05 o
  -3  -5   4       31.37       30.16      0.45 o
  -2  -5   4       15.07       21.54      0.28 o
  -1  -5   4       14.61       22.15      0.30 o
   0  -5   4        2.46        1.44      0.10 o
   1  -5   4       81.50       83.66      0.88 o
   2  -5   4       20.09       17.61      0.29 o
   3  -5   4       17.64       17.84      0.41 o
   4  -5   4        9.65        9.79      0.28 o
   5  -5   4       27.33       21.18      0.45 o
   6  -5   4        7.07        6.43      0.25 o
   7  -5   4        9.89        9.03      0.29 o
   8  -5   4        8.01        9.42      0.57 o
  -9  -4   4        1.39        0.83      0.63 o
  -8  -4   4        5.94        5.80      0.83 o
  -7  -4   4       21.06       19.16      0.77 o
  -6  -4   4        0.01       -0.01      0.23 o
  -5  -4   4        2.12        2.00      0.66 o
  -4  -4   4      209.38      197.71      2.59 o
  -3  -4   4      101.60       98.90      1.21 o
  -2  -4   4        1.65        1.85      0.08 o
  -1  -4   4      777.62      883.56      7.84 o
   0  -4   4       32.09       33.39      0.39 o
   1  -4   4      104.13      103.11      1.11 o
   2  -4   4      101.42      123.27      1.32 o
   3  -4   4      159.72      177.09      1.66 o
   4  -4   4       15.14       15.32      0.30 o
   5  -4   4        0.02        0.14      0.11 o
   6  -4   4       34.76       31.87      0.55 o
   7  -4   4        0.65        0.29      0.48 o
   8  -4   4        5.56        5.56      0.43 o
  -9  -3   4        0.33       -0.11      0.54 o
  -8  -3   4       12.01       10.50      0.98 o
  -7  -3   4        4.32        5.26      0.73 o
  -6  -3   4      101.27      101.62      2.42 o
  -5  -3   4        0.00       -0.05      0.28 o
  -4  -3   4       50.76       48.06      0.79 o
  -3  -3   4      192.33      220.37      2.86 o
  -2  -3   4      257.95      266.08      2.30 o
  -1  -3   4      608.56      668.63      5.41 o
   0  -3   4       34.56       28.83      0.34 o
   1  -3   4       16.60       19.85      0.25 o
   2  -3   4      487.87      531.42      4.53 o
   3  -3   4        2.17        2.92      0.13 o
   4  -3   4       31.41       34.48      0.61 o
   5  -3   4        0.05        0.30      0.09 o
   6  -3   4        0.50        0.49      0.24 o
   7  -3   4        3.32        3.68      0.35 o
   8  -3   4        0.81        0.63      0.59 o
  -8  -2   4       16.61       15.59      1.17 o
  -7  -2   4      107.30       94.76      2.27 o
  -6  -2   4       11.62       16.92      0.60 o
  -5  -2   4        2.82        3.98      0.15 o
  -4  -2   4       15.50       16.56      0.33 o
  -3  -2   4       76.05       69.60      0.69 o
  -2  -2   4     1572.36     1712.55     13.46 o
  -1  -2   4      291.04      305.20      2.40 o
   0  -2   4      657.51      669.02      5.00 o
   1  -2   4      396.02      416.94      3.72 o
   2  -2   4      145.13      141.88      1.42 o
   3  -2   4       21.17       21.24      0.28 o
   4  -2   4       16.92       18.55      0.27 o
   5  -2   4      109.32      107.64      1.46 o
   6  -2   4        0.96        1.16      0.25 o
   7  -2   4        3.99        3.84      0.32 o
   8  -2   4        0.11       -0.48      0.52 o
 -10  -1   4       10.61        9.66      0.42 o
  -9  -1   4        1.69        1.45      0.18 o
  -7  -1   4      110.38       95.82      3.50 o
  -6  -1   4       52.36       50.31      1.26 o
  -5  -1   4       12.65       17.65      0.41 o
  -4  -1   4     1320.68     1449.16     15.39 o
  -3  -1   4      581.39      666.09      5.92 o
  -2  -1   4        0.49       -0.03      0.03 o
  -1  -1   4      220.99      231.60      1.83 o
   0  -1   4       91.39       83.35      0.67 o
   1  -1   4      113.18      106.17      0.88 o
   2  -1   4      336.12      338.56      2.90 o
   3  -1   4      137.02      151.91      1.49 o
   4  -1   4      119.28      122.87      1.29 o
   5  -1   4       33.98       35.79      0.85 o
   6  -1   4        2.25        3.35      0.30 o
   7  -1   4        2.58        2.88      0.55 o
   8  -1   4        0.26        0.30      0.54 o
 -10   0   4        0.46        0.40      0.23 o
  -9   0   4        1.83        1.89      0.22 o
  -8   0   4       72.71       71.92      1.56 o
  -7   0   4        7.63        6.61      0.27 o
  -6   0   4      129.84      113.02      1.69 o
  -5   0   4        6.34        7.49      0.17 o
  -4   0   4       25.60       34.35      0.37 o
  -3   0   4      604.95      646.82      5.06 o
  -2   0   4       46.93       52.75      0.47 o
  -1   0   4      535.88      552.98      4.31 o
   0   0   4      307.22      332.59      2.84 o
   1   0   4      116.23      141.38      1.25 o
   2   0   4       19.70       25.79      0.30 o
   3   0   4       34.53       37.62      0.43 o
   4   0   4        1.48        2.14      0.13 o
   5   0   4        0.71        0.24      0.17 o
   6   0   4      103.69      109.28      4.70 o
   7   0   4       34.53       34.24      1.50 o
   8   0   4        1.58        1.58      0.61 o
 -10   1   4       60.20       62.68      2.16 o
  -9   1   4        5.92        5.33      0.34 o
  -8   1   4       29.40       26.82      0.73 o
  -7   1   4       21.24       20.04      0.58 o
  -6   1   4       44.21       51.48      0.81 o
  -5   1   4        1.51        4.39      0.17 o
  -4   1   4       37.27       45.37      0.48 o
  -3   1   4      899.77      956.68      8.89 o
  -2   1   4       16.47       21.40      0.25 o
  -1   1   4     1083.06     1118.50      9.88 o
   0   1   4        2.44        2.80      0.09 o
   1   1   4       20.98       13.56      0.24 o
   2   1   4        0.00        0.33      0.06 o
   3   1   4        0.01       -0.03      0.06 o
   4   1   4       31.06       34.68      0.57 o
   5   1   4        3.38        4.18      0.25 o
   6   1   4        7.77        6.45      0.63 o
   7   1   4        1.20        1.41      0.55 o
 -10   2   4        1.78        1.96      0.60 o
  -9   2   4        1.98        2.86      0.54 o
  -8   2   4        0.64        0.31      0.29 o
  -7   2   4        1.16        0.86      0.15 o
  -6   2   4        7.90        8.04      0.25 o
  -5   2   4       36.26       38.99      0.50 o
  -4   2   4       58.24       53.10      0.61 o
  -3   2   4      111.50      106.33      1.01 o
  -2   2   4      401.93      343.05      3.45 o
  -1   2   4       45.38       42.28      0.48 o
   0   2   4     2101.58     2265.79     20.18 o
   1   2   4      234.49      257.47      2.35 o
   2   2   4        1.84        2.83      0.18 o
   3   2   4        0.00        0.04      0.06 o
   4   2   4       13.66       14.29      0.43 o
   5   2   4       40.59       40.96      0.85 o
   6   2   4        5.38        4.35      0.63 o
   7   2   4       15.75       14.55      1.03 o
 -10   3   4       23.74       24.58      1.28 o
  -9   3   4       46.29       44.73      1.78 o
  -8   3   4       31.32       33.16      0.90 o
  -7   3   4      138.88      143.01      2.48 o
  -6   3   4       15.12       16.96      0.31 o
  -5   3   4        1.74        2.42      0.13 o
  -4   3   4       43.52       43.28      0.66 o
  -3   3   4       61.36       66.55      0.72 o
  -2   3   4      148.08      152.71      1.52 o
  -1   3   4      217.50      228.07      2.36 o
   0   3   4      439.97      452.29      4.86 o
   1   3   4       17.03       15.37      0.32 o
   2   3   4       56.17       55.40      0.62 o
   3   3   4        3.83        5.63      0.23 o
   4   3   4        0.93        1.17      0.22 o
   5   3   4        1.08        0.96      0.23 o
   6   3   4        2.79        2.51      0.59 o
 -10   4   4        0.12        0.00      0.66 o
  -9   4   4        3.56        2.57      0.39 o
  -8   4   4        2.37        2.54      0.32 o
  -7   4   4        0.04       -0.14      0.14 o
  -6   4   4      825.78      821.90     10.30 o
  -5   4   4       55.13       48.40      0.75 o
  -4   4   4        0.68        0.58      0.09 o
  -3   4   4       67.30       66.69      0.79 o
  -2   4   4        2.92        4.41      0.15 o
  -1   4   4        0.81        1.47      0.09 o
   0   4   4       33.82       40.72      0.50 o
   1   4   4      425.69      430.67      4.38 o
   2   4   4       52.50       49.07      0.65 o
   3   4   4       22.91       24.40      1.08 o
   4   4   4        6.69        6.80      0.58 o
   5   4   4        0.73        1.05      0.56 o
   6   4   4        0.38        0.59      0.56 o
 -10   5   4        0.05       -0.07      0.72 o
  -9   5   4        2.31        2.04      0.35 o
  -8   5   4        0.04        0.04      0.27 o
  -7   5   4        6.08        6.12      0.25 o
  -6   5   4      126.30      123.35      1.73 o
  -5   5   4      102.70      102.90      1.48 o
  -4   5   4        0.20        0.13      0.10 o
  -3   5   4       70.19       71.73      0.86 o
  -2   5   4        0.86        0.53      0.11 o
  -1   5   4      191.01      181.71      1.94 o
   0   5   4       63.44       63.51      0.83 o
   1   5   4       10.94       11.12      0.29 o
   2   5   4       19.08       19.69      0.38 o
   3   5   4        1.57        1.96      0.24 o
   4   5   4        6.08        5.72      0.35 o
   5   5   4        0.51        0.99      0.57 o
  -9   6   4        0.44        0.89      0.35 o
  -8   6   4       11.65       10.62      0.35 o
  -7   6   4       20.99       21.87      0.50 o
  -6   6   4        6.43        5.63      0.27 o
  -5   6   4       38.57       38.79      0.72 o
  -4   6   4       29.61       28.30      0.58 o
  -3   6   4        3.02        2.32      0.22 o
  -2   6   4       25.32       27.13      0.46 o
  -1   6   4        3.90        3.18      0.18 o
   0   6   4        7.13        6.41      0.24 o
   1   6   4        0.09       -0.12      0.12 o
   2   6   4        0.53        0.61      0.13 o
   3   6   4        1.85        2.06      0.39 o
   4   6   4        2.37        3.19      0.36 o
  -9   7   4        3.18        3.42      0.23 o
  -8   7   4        0.75        0.87      0.21 o
  -7   7   4        9.50       11.06      0.49 o
  -6   7   4        0.68        0.48      0.24 o
  -5   7   4        1.07        0.65      0.25 o
  -4   7   4       55.76       57.59      1.26 o
  -3   7   4        7.33        6.75      0.62 o
  -2   7   4        0.09        0.22      0.17 o
  -1   7   4        4.11        3.46      0.22 o
   0   7   4        2.25        2.24      0.20 o
   1   7   4        6.48        7.43      0.29 o
   2   7   4        2.66        2.53      0.18 o
   3   7   4        1.40        1.51      0.35 o
   4   7   4        0.16        0.47      0.62 o
  -8   8   4        8.90        9.87      0.57 o
  -7   8   4       13.34       13.75      1.30 o
  -6   8   4       17.13       16.12      0.61 o
  -5   8   4        0.02        0.12      0.33 o
  -4   8   4        6.91        7.96      0.79 o
  -3   8   4       15.91       16.00      0.73 o
  -2   8   4        0.16        0.21      0.25 o
  -1   8   4       15.48       16.70      0.69 o
   0   8   4        5.86        7.13      0.71 o
   1   8   4        9.23       10.74      0.39 o
   2   8   4        1.42        1.69      0.38 o
  -7   9   4        7.77        8.50      0.51 o
  -6   9   4        8.63        9.87      0.65 o
  -5   9   4       10.26        8.94      0.63 o
  -4   9   4        0.06        0.69      0.34 o
  -3   9   4        0.59        0.03      0.31 o
  -2   9   4        0.53        0.59      0.28 o
  -1   9   4        0.21        0.09      0.24 o
   0   9   4        3.42        4.79      0.46 o
   1   9   4        0.03        0.15      0.19 o
  -6  10   4        1.87        3.11      0.70 o
  -5  10   4        9.66       11.67      1.10 o
  -4  10   4        3.13        3.49      0.52 o
  -3  10   4        0.99        1.49      0.41 o
  -2  10   4        1.37        1.60      0.44 o
  -1  10   4        1.46        1.98      0.68 o
  -1 -12   5        0.29        0.20      0.21 o
   0 -12   5        0.70        0.41      0.24 o
   1 -12   5        1.26        1.59      0.26 o
   2 -12   5        2.22        2.45      0.38 o
   3 -12   5        0.31        0.56      0.42 o
   4 -12   5        5.71        8.12      0.69 o
  -3 -11   5        2.62        3.95      0.34 o
  -2 -11   5        2.15        3.06      0.33 o
  -1 -11   5        0.44        0.30      0.16 o
   0 -11   5        0.24        0.35      0.19 o
   1 -11   5        7.96       10.18      0.46 o
   2 -11   5        0.38        0.56      0.30 o
   3 -11   5        8.46        9.55      0.53 o
   4 -11   5       11.00       11.76      0.73 o
   5 -11   5        7.88        9.05      0.67 o
  -4 -10   5        2.05        1.60      0.38 o
  -3 -10   5        1.80        1.18      0.26 o
  -2 -10   5       18.13       16.56      0.42 o
  -1 -10   5        7.04        7.44      0.45 o
   0 -10   5        0.03        0.02      0.15 o
   1 -10   5        4.66        5.23      0.45 o
   2 -10   5        0.11       -0.08      0.22 o
   3 -10   5        6.42        6.17      0.52 o
   4 -10   5        1.08        1.56      0.50 o
   5 -10   5       20.95       23.67      1.35 o
   6 -10   5        0.34        0.45      0.50 o
  -5  -9   5        1.48        0.94      0.32 o
  -4  -9   5        0.17        0.59      0.31 o
  -3  -9   5       13.46       14.91      0.48 o
  -2  -9   5        1.95        1.83      0.14 o
  -1  -9   5        1.91        1.37      0.15 o
   0  -9   5       67.51       63.99      0.87 o
   1  -9   5       47.57       40.99      0.78 o
   2  -9   5        0.14       -0.12      0.23 o
   3  -9   5        0.01       -0.06      0.30 o
   4  -9   5       16.99       21.42      1.21 o
   5  -9   5        0.02        0.00      0.27 o
   6  -9   5        0.15        0.15      0.27 o
   7  -9   5        0.96        1.02      0.96 o
  -6  -8   5        0.00        0.14      0.28 o
  -5  -8   5        0.82        0.51      0.28 o
  -4  -8   5        0.06        0.27      0.19 o
  -3  -8   5       35.90       39.05      0.79 o
  -2  -8   5        0.83        1.12      0.12 o
  -1  -8   5       19.72       17.78      0.36 o
   0  -8   5        0.11        0.34      0.13 o
   1  -8   5        7.03        5.99      0.29 o
   2  -8   5       34.38       33.60      0.74 o
   3  -8   5       12.80       11.85      0.60 o
   4  -8   5        0.43        0.27      0.25 o
   5  -8   5        0.00        0.03      0.23 o
   6  -8   5        0.09        0.15      0.21 o
   7  -8   5        0.08       -0.19      0.24 o
  -7  -7   5        0.00       -0.09      0.19 o
  -6  -7   5        7.50        6.66      0.40 o
  -5  -7   5       67.40       67.89      1.21 o
  -4  -7   5       37.39       34.23      0.60 o
  -3  -7   5        5.68        4.73      0.31 o
  -2  -7   5        9.75        9.01      0.26 o
  -1  -7   5       94.26       96.69      1.11 o
   0  -7   5        1.22        1.79      0.12 o
   1  -7   5       35.22       35.34      0.51 o
   2  -7   5      657.18      646.00      6.55 o
   3  -7   5        5.43        5.45      0.26 o
   4  -7   5       19.64       20.10      0.54 o
   5  -7   5        5.39        5.37      0.29 o
   6  -7   5       12.24       11.87      0.43 o
   7  -7   5        0.41        0.19      0.20 o
   8  -7   5        2.41        2.39      0.53 o
  -8  -6   5        1.69        1.89      0.32 o
  -7  -6   5        7.36        7.52      0.29 o
  -6  -6   5        3.19        2.61      0.29 o
  -5  -6   5        5.00        4.01      0.28 o
  -4  -6   5       87.74       88.38      1.26 o
  -3  -6   5       75.13       69.81      0.86 o
  -2  -6   5        2.35        1.18      0.09 o
  -1  -6   5       15.75       17.67      0.29 o
   0  -6   5        8.74        8.61      0.20 o
   1  -6   5        3.39        3.77      0.16 o
   2  -6   5        0.21        0.85      0.11 o
   3  -6   5      124.02      123.43      1.60 o
   4  -6   5        0.00        0.19      0.13 o
   5  -6   5       62.79       54.97      0.91 o
   6  -6   5        2.03        1.27      0.17 o
   7  -6   5        0.03       -0.17      0.17 o
   8  -6   5        8.15        8.90      0.63 o
  -8  -5   5        3.09        2.94      0.71 o
  -7  -5   5        0.63        1.11      0.30 o
  -6  -5   5        0.28        0.40      0.12 o
  -5  -5   5      459.64      447.89      6.55 o
  -4  -5   5      557.39      545.01      5.82 o
  -3  -5   5       16.69       15.60      0.29 o
  -2  -5   5       30.02       29.24      0.36 o
  -1  -5   5       10.91       11.18      0.19 o
   0  -5   5       88.19       97.04      1.01 o
   1  -5   5       57.86       68.78      0.80 o
   2  -5   5      232.54      221.08      2.31 o
   3  -5   5        5.98        6.12      0.21 o
   4  -5   5        0.65        0.25      0.12 o
   5  -5   5       12.53       11.15      0.33 o
   6  -5   5        0.03        0.17      0.13 o
   7  -5   5        0.32        0.37      0.30 o
   8  -5   5        7.28        8.10      0.56 o
  -9  -4   5        0.16        0.06      0.56 o
  -8  -4   5        0.77        0.82      0.49 o
  -7  -4   5       33.34       33.86      1.07 o
  -6  -4   5       19.77       17.66      0.72 o
  -5  -4   5        0.98        0.82      0.13 o
  -4  -4   5       94.96       88.61      1.02 o
  -3  -4   5      146.70      136.67      1.53 o
  -2  -4   5       87.52       87.76      0.81 o
  -1  -4   5       64.87       71.03      0.67 o
   0  -4   5      156.23      166.46      1.82 o
   1  -4   5        0.48        0.36      0.07 o
   2  -4   5        2.53        3.43      0.12 o
   3  -4   5      113.90      116.43      1.20 o
   4  -4   5       23.81       22.63      0.39 o
   5  -4   5       25.43       20.34      0.43 o
   6  -4   5       54.05       47.41      0.75 o
   7  -4   5        0.01       -0.29      0.33 o
   8  -4   5        0.39       -0.29      0.29 o
  -9  -3   5        5.97        3.90      0.72 o
  -8  -3   5        0.30        0.63      0.52 o
  -7  -3   5        0.17        0.20      0.30 o
  -6  -3   5       43.45       46.10      2.16 o
  -5  -3   5       16.36       14.96      0.52 o
  -4  -3   5       46.21       47.16      0.57 o
  -3  -3   5      293.08      314.55      3.18 o
  -2  -3   5      361.60      366.84      3.02 o
  -1  -3   5      778.56      821.58      6.93 o
   0  -3   5        0.15        0.16      0.05 o
   1  -3   5       29.95       27.87      0.32 o
   2  -3   5       53.01       52.17      0.56 o
   3  -3   5       96.00       97.99      1.02 o
   4  -3   5      117.15      118.55      1.29 o
   5  -3   5       17.84       17.33      0.37 o
   6  -3   5       16.16       16.90      1.27 o
   7  -3   5       11.80       12.56      1.01 o
   8  -3   5        0.79        0.19      0.64 o
  -9  -2   5        0.44        0.47      0.52 o
  -8  -2   5        0.06        0.11      0.46 o
  -7  -2   5       34.69       25.71      0.82 o
  -6  -2   5       30.12       27.89      2.02 o
  -5  -2   5       27.34       28.82      0.40 o
  -4  -2   5       14.93       13.38      0.28 o
  -3  -2   5      101.65       95.87      0.86 o
  -2  -2   5       58.25       53.68      0.47 o
  -1  -2   5        5.61        6.24      0.11 o
   0  -2   5      575.42      632.38      5.37 o
   1  -2   5       18.61       19.39      0.26 o
   2  -2   5        0.29        0.28      0.06 o
   3  -2   5      177.80      173.22      1.71 o
   4  -2   5        5.43        4.50      0.15 o
   5  -2   5        0.15        0.38      0.10 o
   6  -2   5        2.18        2.11      0.31 o
   7  -2   5        0.15        0.52      0.27 o
   8  -2   5        1.85        1.37      0.67 o
 -10  -1   5        3.97        2.77      0.24 o
  -9  -1   5       33.95       31.68      0.77 o
  -8  -1   5        0.01        0.15      0.13 o
  -7  -1   5        9.99       12.96      0.34 o
  -6  -1   5       59.55       44.77      0.86 o
  -5  -1   5       28.99       23.83      0.38 o
  -4  -1   5       42.78       37.70      0.46 o
  -3  -1   5       37.00       41.96      0.41 o
  -2  -1   5       17.41       13.09      0.16 o
  -1  -1   5        0.48       -0.04      0.04 o
   0  -1   5       78.98       78.60      0.70 o
   1  -1   5       24.30       17.68      0.24 o
   2  -1   5      139.36      135.96      1.29 o
   3  -1   5      328.69      354.78      3.80 o
   4  -1   5        2.10        2.77      0.13 o
   5  -1   5        0.55        0.57      0.24 o
   6  -1   5       24.19       26.29      1.73 o
   7  -1   5       18.61       19.73      1.19 o
 -10   0   5        0.07        0.60      0.33 o
  -9   0   5       20.81       18.59      0.58 o
  -8   0   5        1.02        1.04      0.21 o
  -7   0   5       11.81        8.62      0.34 o
  -6   0   5        0.68        0.19      0.07 o
  -5   0   5      115.80      123.30      1.37 o
  -4   0   5       29.79       31.75      0.33 o
  -3   0   5      195.08      193.16      1.62 o
  -2   0   5       14.52       16.88      0.20 o
  -1   0   5       23.94       24.08      0.27 o
   0   0   5      315.44      339.68      4.09 o
   1   0   5        2.58        2.04      0.10 o
   2   0   5        6.58        6.45      0.16 o
   3   0   5        0.01       -0.07      0.07 o
   4   0   5        0.71        0.44      0.08 o
   5   0   5        0.40        0.36      0.23 o
   6   0   5       24.26       25.37      1.28 o
   7   0   5        0.48        0.87      0.61 o
 -10   1   5       14.11       16.67      1.00 o
  -9   1   5        1.99        1.79      0.32 o
  -8   1   5       23.00       17.93      0.58 o
  -7   1   5       40.40       37.87      0.83 o
  -6   1   5        2.20        2.90      0.19 o
  -5   1   5       92.52       99.75      1.17 o
  -4   1   5      176.39      200.84      1.93 o
  -3   1   5      397.67      420.16      3.75 o
  -2   1   5      226.09      234.87      2.56 o
  -1   1   5      205.26      226.82      2.19 o
   0   1   5        9.31       11.77      0.27 o
   1   1   5      193.68      179.18      1.83 o
   2   1   5       32.70       26.62      0.35 o
   3   1   5       28.90       32.86      0.46 o
   4   1   5       43.62       43.98      0.72 o
   5   1   5       33.08       33.73      0.93 o
   6   1   5        0.46        0.88      0.59 o
   7   1   5        3.73        3.28      0.72 o
 -10   2   5       33.48       29.29      1.40 o
  -9   2   5       14.57       15.35      0.97 o
  -8   2   5        4.19        3.37      0.21 o
  -7   2   5       26.41       25.41      0.52 o
  -6   2   5        9.84       11.23      0.23 o
  -5   2   5       23.91       26.84      0.34 o
  -4   2   5      138.26      145.17      1.53 o
  -3   2   5       13.47       10.24      0.20 o
  -2   2   5      180.57      184.02      1.80 o
  -1   2   5       22.70       13.43      0.29 o
   0   2   5      996.62     1032.33     10.55 o
   1   2   5        0.03        0.34      0.09 o
   2   2   5       39.49       37.81      0.53 o
   3   2   5      113.44      111.39      1.29 o
   4   2   5        2.12        1.69      0.28 o
   5   2   5        0.26        0.11      0.23 o
   6   2   5        3.26        3.96      0.64 o
 -10   3   5       12.55       13.72      1.08 o
  -9   3   5        2.92        4.34      0.68 o
  -8   3   5        7.18        8.82      0.42 o
  -7   3   5        3.44        3.52      0.25 o
  -6   3   5       61.09       54.01      0.74 o
  -5   3   5        2.76        1.81      0.12 o
  -4   3   5        2.61        2.88      0.13 o
  -3   3   5       45.88       43.56      0.55 o
  -2   3   5       65.53       69.40      0.81 o
  -1   3   5       54.93       51.51      1.17 o
   0   3   5       15.30       13.36      0.23 o
   1   3   5      587.89      584.43      6.53 o
   2   3   5        4.32        5.02      0.20 o
   3   3   5      109.53      107.04      1.46 o
   4   3   5        8.51        6.58      0.42 o
   5   3   5        0.00       -0.23      0.23 o
   6   3   5        0.07       -0.15      0.57 o
 -10   4   5        2.55        2.38      0.76 o
  -9   4   5       13.41       14.65      1.20 o
  -8   4   5        0.19        0.20      0.25 o
  -7   4   5       50.47       51.87      0.81 o
  -6   4   5      307.11      311.31      4.03 o
  -5   4   5       50.94       46.67      0.70 o
  -4   4   5       13.54       15.57      0.36 o
  -3   4   5        3.90        3.65      0.15 o
  -2   4   5       51.07       45.13      0.55 o
  -1   4   5      101.80       98.71      1.09 o
   0   4   5       12.20       15.55      0.29 o
   1   4   5        7.62        9.24      0.28 o
   2   4   5       31.24       28.49      0.53 o
   3   4   5        4.78        5.47      0.40 o
   4   4   5        0.19        0.37      0.27 o
   5   4   5        2.97        3.39      0.66 o
 -10   5   5        0.77        0.63      0.76 o
  -9   5   5        0.03       -0.20      0.30 o
  -8   5   5       18.52       20.80      0.47 o
  -7   5   5        3.80        2.98      0.24 o
  -6   5   5       22.69       23.87      0.52 o
  -5   5   5      199.13      195.52      2.64 o
  -4   5   5       29.13       28.20      0.51 o
  -3   5   5        1.10        0.69      0.13 o
  -2   5   5        0.25        0.16      0.11 o
  -1   5   5       59.82       56.52      0.95 o
   0   5   5       26.44       25.63      0.53 o
   1   5   5       16.87       14.06      0.37 o
   2   5   5        3.61        2.80      0.18 o
   3   5   5        0.04        0.31      0.28 o
   4   5   5        3.07        3.34      0.77 o
   5   5   5        0.00        0.16      0.61 o
  -9   6   5        0.00        0.22      0.34 o
  -8   6   5        1.99        1.97      0.24 o
  -7   6   5        0.03        0.30      0.16 o
  -6   6   5       22.85       23.22      0.61 o
  -5   6   5       90.98       89.05      1.73 o
  -4   6   5       17.94       20.06      0.62 o
  -3   6   5       74.55       71.28      1.27 o
  -2   6   5        4.32        4.19      0.33 o
  -1   6   5        1.79        1.54      0.22 o
   0   6   5        2.46        2.15      0.20 o
   1   6   5        5.69        5.91      0.33 o
   2   6   5        0.31        0.08      0.15 o
   3   6   5        0.61        0.71      0.34 o
   4   6   5        0.00        1.17      0.63 o
  -9   7   5        2.61        2.90      0.57 o
  -8   7   5        3.15        3.10      0.34 o
  -7   7   5        1.47        1.14      0.26 o
  -6   7   5        9.80       10.11      0.65 o
  -5   7   5       21.49       22.56      0.70 o
  -4   7   5       20.74       21.03      0.81 o
  -3   7   5        0.00        0.40      0.48 o
  -2   7   5       50.87       49.32      1.14 o
  -1   7   5       11.83       11.56      0.50 o
   0   7   5        5.51        6.18      0.33 o
   1   7   5        0.70        0.61      0.19 o
   2   7   5        3.67        3.97      0.26 o
   3   7   5        0.13        0.41      0.35 o
  -8   8   5        6.45        7.01      0.49 o
  -7   8   5        3.81        3.58      0.36 o
  -6   8   5        2.96        3.59      0.82 o
  -5   8   5        0.11       -0.15      0.33 o
  -4   8   5        3.62        3.33      0.44 o
  -3   8   5        1.72        3.29      0.99 o
  -2   8   5        0.13        0.12      0.25 o
  -1   8   5        3.94        4.10      0.41 o
   0   8   5        1.54        1.27      0.31 o
   1   8   5        2.03        2.03      0.25 o
   2   8   5        0.13        0.30      0.43 o
  -7   9   5       17.52       21.63      3.40 o
  -6   9   5        0.01       -0.27      0.33 o
  -5   9   5        2.39        3.15      1.07 o
  -4   9   5        0.14        0.28      0.33 o
  -3   9   5        0.63        0.64      0.36 o
  -2   9   5        1.67        1.45      0.31 o
  -1   9   5        1.38        1.39      0.30 o
   0   9   5        1.41        1.58      0.50 o
  -4  10   5        0.34        0.19      0.52 o
  -3  10   5        0.00        0.55      0.58 o
  -1 -12   6        3.96        4.78      0.27 o
   0 -12   6        0.28        0.04      0.26 o
   1 -12   6        2.15        2.68      0.33 o
   2 -12   6        1.07        0.89      0.47 o
   3 -12   6        8.79        7.84      0.53 o
  -3 -11   6        0.53        0.74      0.27 o
  -2 -11   6        0.27        0.25      0.25 o
  -1 -11   6        7.25        6.92      0.31 o
   0 -11   6        0.97        0.74      0.21 o
   1 -11   6       20.12       22.17      0.66 o
   2 -11   6        2.18        1.57      0.34 o
   3 -11   6        3.77        3.14      0.40 o
   4 -11   6       24.90       29.55      1.58 o
   5 -11   6        9.67       10.34      1.02 o
  -5 -10   6        4.95        6.08      0.81 o
  -4 -10   6        0.88        0.33      0.32 o
  -3 -10   6        8.09        8.58      0.72 o
  -2 -10   6        4.99        4.20      0.20 o
  -1 -10   6        8.78        7.07      0.24 o
   0 -10   6        0.00        0.31      0.18 o
   1 -10   6        3.32        3.65      0.36 o
   2 -10   6       46.37       47.15      2.13 o
   3 -10   6        0.05        0.56      0.45 o
   4 -10   6        8.07        8.28      0.84 o
   5 -10   6        3.99        3.04      0.63 o
   6 -10   6        4.83        4.24      0.68 o
  -6  -9   6        0.60        0.43      0.31 o
  -5  -9   6       12.07       13.90      0.63 o
  -4  -9   6        0.00       -0.17      0.17 o
  -3  -9   6        1.72        1.66      0.25 o
  -2  -9   6       29.55       28.69      0.61 o
  -1  -9   6       22.83       20.98      0.39 o
   0  -9   6        8.14        6.82      0.39 o
   1  -9   6        1.70        0.83      0.27 o
   2  -9   6        9.94       10.94      0.53 o
   3  -9   6        0.83        0.79      0.41 o
   4  -9   6        0.84        0.23      0.40 o
   5  -9   6        1.00        1.24      0.33 o
   6  -9   6       12.79       14.72      0.58 o
  -6  -8   6        2.06        2.56      0.34 o
  -5  -8   6        2.04        2.12      0.31 o
  -4  -8   6        0.64        0.34      0.18 o
  -3  -8   6        0.12        0.14      0.17 o
  -2  -8   6      113.05       95.39      1.17 o
  -1  -8   6       11.74        8.94      0.27 o
   0  -8   6        4.47        4.59      0.23 o
   1  -8   6       59.31       53.57      1.02 o
   2  -8   6        4.67        6.25      0.46 o
   3  -8   6        2.04        1.65      0.31 o
   4  -8   6       19.55       19.46      1.25 o
   5  -8   6        2.40        2.57      0.29 o
   6  -8   6        0.38        0.68      0.37 o
   7  -8   6        2.03        1.42      0.51 o
  -7  -7   6        4.93        4.81      0.27 o
  -6  -7   6        3.41        3.55      0.29 o
  -5  -7   6        4.47        4.24      0.26 o
  -4  -7   6        0.11       -0.03      0.13 o
  -3  -7   6       20.80       21.62      0.47 o
  -2  -7   6        0.82        0.87      0.10 o
  -1  -7   6       54.92       45.97      0.60 o
   0  -7   6      128.15      124.21      1.48 o
   1  -7   6      284.38      280.00      3.14 o
   2  -7   6       12.40       11.49      0.41 o
   3  -7   6        0.08        0.25      0.20 o
   4  -7   6        0.04        0.01      0.22 o
   5  -7   6        2.52        2.52      0.33 o
   6  -7   6        4.63        4.39      0.38 o
   7  -7   6        0.86        0.94      0.22 o
  -8  -6   6        1.57        1.45      0.20 o
  -7  -6   6        2.73        2.65      0.20 o
  -6  -6   6        4.49        3.52      0.21 o
  -5  -6   6       86.25       80.43      1.36 o
  -4  -6   6       11.78       12.21      0.31 o
  -3  -6   6       13.25       12.08      0.32 o
  -2  -6   6       62.09       51.50      0.56 o
  -1  -6   6       43.74       40.03      0.56 o
   0  -6   6      246.64      253.47      2.57 o
   1  -6   6        2.20        0.96      0.11 o
   2  -6   6      186.32      182.56      1.96 o
   3  -6   6       48.07       47.39      0.75 o
   4  -6   6       53.35       50.08      0.78 o
   5  -6   6       24.21       23.39      0.53 o
   6  -6   6        1.56        1.49      0.19 o
   7  -6   6        1.37        0.94      0.18 o
  -8  -5   6        2.86        4.22      0.78 o
  -7  -5   6        0.61        0.79      0.14 o
  -6  -5   6       14.55       13.69      0.50 o
  -5  -5   6      143.20      140.28      2.18 o
  -4  -5   6        0.05        0.26      0.10 o
  -3  -5   6        2.31        1.75      0.11 o
  -2  -5   6       12.15       12.40      0.21 o
  -1  -5   6        0.04        0.39      0.07 o
   0  -5   6       41.37       42.94      0.54 o
   1  -5   6       64.78       64.22      0.82 o
   2  -5   6       31.51       27.14      0.44 o
   3  -5   6       10.29        9.92      0.30 o
   4  -5   6        5.06        5.50      0.24 o
   5  -5   6       15.17       12.81      0.37 o
   6  -5   6        0.00       -0.12      0.14 o
   7  -5   6        1.36        0.73      0.35 o
  -9  -4   6        2.95        3.74      0.75 o
  -8  -4   6        0.13        0.21      0.48 o
  -7  -4   6        5.95        4.64      0.27 o
  -6  -4   6      105.95      104.62      1.65 o
  -5  -4   6        3.46        4.04      0.24 o
  -4  -4   6      692.80      666.58      7.76 o
  -3  -4   6       17.84       18.22      0.25 o
  -2  -4   6      296.02      313.57      2.72 o
  -1  -4   6      197.99      228.74      2.10 o
   0  -4   6       67.67       73.34      0.86 o
   1  -4   6        8.74        7.23      0.17 o
   2  -4   6        0.58        0.17      0.09 o
   3  -4   6       10.89       10.71      0.24 o
   4  -4   6        0.22        0.32      0.12 o
   5  -4   6        0.79        0.67      0.14 o
   6  -4   6        0.01        0.17      0.14 o
   7  -4   6        0.65        0.61      0.52 o
  -9  -3   6        1.02        1.47      0.62 o
  -8  -3   6        2.30        2.13      0.60 o
  -7  -3   6        0.12        0.17      0.16 o
  -6  -3   6        2.45        3.17      0.16 o
  -5  -3   6       42.86       42.38      0.64 o
  -4  -3   6       63.82       65.94      0.86 o
  -3  -3   6        0.45        1.77      0.10 o
  -2  -3   6       64.53       88.24      0.82 o
  -1  -3   6      115.86      135.24      1.22 o
   0  -3   6       10.47       16.40      0.21 o
   1  -3   6        4.86        3.53      0.11 o
   2  -3   6       33.06       38.84      0.44 o
   3  -3   6        6.51        7.53      0.19 o
   4  -3   6        9.66        7.91      0.26 o
   5  -3   6        6.73        5.94      0.24 o
   6  -3   6       14.77       14.77      1.04 o
   7  -3   6        2.96        3.29      0.39 o
 -10  -2   6       58.38       54.95      1.24 o
  -9  -2   6        0.47        0.43      0.15 o
  -8  -2   6       16.20       12.84      0.36 o
  -7  -2   6       30.30       26.82      0.59 o
  -6  -2   6        2.42        1.63      0.12 o
  -5  -2   6       20.85       18.32      0.32 o
  -4  -2   6      207.49      206.17      2.24 o
  -3  -2   6       61.66       65.59      0.62 o
  -2  -2   6       50.16       45.85      0.44 o
  -1  -2   6      265.07      282.81      2.57 o
   0  -2   6       74.80       73.45      0.78 o
   1  -2   6       74.09       77.56      0.83 o
   2  -2   6      350.24      353.89      3.22 o
   3  -2   6        9.19        9.50      0.27 o
   4  -2   6        3.09        3.15      0.16 o
   5  -2   6        0.13        0.11      0.12 o
   6  -2   6        0.35        0.51      0.30 o
   7  -2   6       13.53       16.91      2.56 o
 -10  -1   6        3.28        3.10      0.27 o
  -9  -1   6        3.58        3.68      0.36 o
  -8  -1   6        5.18        5.17      0.26 o
  -7  -1   6        5.66        2.98      0.19 o
  -6  -1   6        1.12        3.10      0.18 o
  -5  -1   6        2.05        2.68      0.11 o
  -4  -1   6        3.91        6.09      0.12 o
  -3  -1   6      260.42      292.60      2.65 o
  -2  -1   6      208.72      220.66      1.85 o
  -1  -1   6       67.92       72.55      0.73 o
   0  -1   6      406.75      465.90      4.00 o
   1  -1   6       15.66       19.67      0.26 o
   2  -1   6        1.38        0.89      0.09 o
   3  -1   6        0.14       -0.01      0.09 o
   4  -1   6        0.01       -0.03      0.10 o
   5  -1   6        1.90        1.27      0.37 o
   6  -1   6        8.12       10.09      0.84 o
   7  -1   6        7.93        8.02      0.88 o
 -10   0   6        0.88        0.75      0.47 o
  -9   0   6        0.14        0.32      0.20 o
  -8   0   6       21.34       21.97      0.65 o
  -7   0   6      192.90      174.08      6.16 o
  -6   0   6        5.43        4.51      0.17 o
  -5   0   6       11.62       12.04      0.21 o
  -4   0   6      230.15      244.39      2.23 o
  -3   0   6      110.17      115.02      1.05 o
  -2   0   6       96.04       90.14      0.84 o
  -1   0   6       79.94       70.01      0.67 o
   0   0   6       64.66       61.17      0.71 o
   1   0   6      212.13      223.21      2.07 o
   2   0   6       12.40       12.52      0.27 o
   3   0   6       72.31       72.38      0.90 o
   4   0   6      127.71      128.52      1.60 o
   5   0   6        5.15        6.63      0.44 o
   6   0   6       15.61       16.61      1.01 o
   7   0   6        5.44        4.10      0.79 o
 -10   1   6        4.41        5.36      0.68 o
  -9   1   6        5.28        5.46      0.60 o
  -8   1   6       41.53       40.27      1.05 o
  -7   1   6        2.79        3.59      0.46 o
  -6   1   6       47.22       37.13      0.58 o
  -5   1   6       63.94       65.60      0.63 o
  -4   1   6       60.78       75.98      0.80 o
  -3   1   6       29.55       24.89      0.31 o
  -2   1   6        2.90        5.11      0.15 o
  -1   1   6        6.71        6.61      0.17 o
   0   1   6        3.87        3.23      0.12 o
   1   1   6       18.49       11.69      0.35 o
   2   1   6       19.75       19.54      0.33 o
   3   1   6       30.96       30.54      0.50 o
   4   1   6        2.18        1.66      0.29 o
   5   1   6        8.95        8.94      0.56 o
   6   1   6        8.60        9.01      0.87 o
 -10   2   6       33.44       40.59      1.73 o
  -9   2   6        1.38        1.45      0.53 o
  -8   2   6        2.25        1.22      0.24 o
  -7   2   6       28.14       28.50      0.56 o
  -6   2   6       16.32       17.99      0.30 o
  -5   2   6        0.82        2.23      0.12 o
  -4   2   6        0.29        0.13      0.08 o
  -3   2   6      595.21      601.62      6.10 o
  -2   2   6       58.47       55.67      0.67 o
  -1   2   6      218.80      202.36      2.12 o
   0   2   6        4.59        5.28      0.16 o
   1   2   6        6.35        7.64      0.23 o
   2   2   6       38.23       35.44      0.76 o
   3   2   6       21.45       19.11      0.40 o
   4   2   6        1.19        0.62      0.27 o
   5   2   6        0.44        0.06      0.60 o
   6   2   6        4.24        3.90      0.76 o
 -10   3   6        5.07        5.30      0.85 o
  -9   3   6        4.33        5.25      0.78 o
  -8   3   6        6.44        6.38      0.31 o
  -7   3   6       23.63       23.90      0.40 o
  -6   3   6       10.04       11.71      0.30 o
  -5   3   6        1.15        0.30      0.11 o
  -4   3   6        0.12       -0.09      0.09 o
  -3   3   6        1.56        0.91      0.13 o
  -2   3   6       46.85       43.11      0.57 o
  -1   3   6        0.24        0.54      0.10 o
   0   3   6      107.05      116.06      1.39 o
   1   3   6        7.04       10.19      0.31 o
   2   3   6       22.18       20.78      0.44 o
   3   3   6        2.82        2.85      0.20 o
   4   3   6        2.14        2.64      0.35 o
   5   3   6        2.79        2.59      0.68 o
 -10   4   6        7.60        8.44      0.97 o
  -9   4   6       12.81       13.02      0.65 o
  -8   4   6        2.13        1.73      0.33 o
  -7   4   6       46.22       46.52      0.77 o
  -6   4   6       11.66       13.87      0.37 o
  -5   4   6        0.09        0.02      0.12 o
  -4   4   6        1.52        1.11      0.15 o
  -3   4   6        4.31        4.21      0.17 o
  -2   4   6        0.48        0.46      0.11 o
  -1   4   6      104.41       97.85      2.82 o
   0   4   6       28.73       28.96      0.57 o
   1   4   6       19.95       20.72      0.47 o
   2   4   6        7.72        8.09      0.28 o
   3   4   6        0.60        0.33      0.18 o
   4   4   6        1.66        1.61      0.34 o
   5   4   6        0.01       -0.34      0.66 o
  -9   5   6        0.32       -0.24      0.31 o
  -8   5   6       24.88       27.05      0.59 o
  -7   5   6        0.04        0.11      0.15 o
  -6   5   6      217.20      219.38      2.95 o
  -5   5   6       35.18       32.60      0.72 o
  -4   5   6       35.55       34.58      0.73 o
  -3   5   6       54.53       52.30      0.99 o
  -2   5   6        1.67        1.44      0.24 o
  -1   5   6        0.03        0.09      0.18 o
   0   5   6        0.21       -0.15      0.15 o
   1   5   6       35.93       33.73      0.64 o
   2   5   6        3.78        3.36      0.23 o
   3   5   6       11.03       11.33      1.11 o
   4   5   6        1.61        2.15      0.38 o
  -9   6   6        0.06       -0.26      0.26 o
  -8   6   6        0.09       -0.16      0.16 o
  -7   6   6       17.87       19.14      0.62 o
  -6   6   6       48.17       50.34      1.14 o
  -5   6   6       21.49       22.83      0.69 o
  -4   6   6       21.58       20.55      0.64 o
  -3   6   6       23.60       23.47      0.78 o
  -2   6   6        6.77        6.23      0.37 o
  -1   6   6        2.13        2.05      0.28 o
   0   6   6        0.88        0.61      0.20 o
   1   6   6        0.32       -0.16      0.16 o
   2   6   6        3.94        3.29      0.25 o
   3   6   6        0.01       -0.02      0.33 o
  -8   7   6        0.48        0.64      0.27 o
  -7   7   6       11.01       11.62      0.57 o
  -6   7   6        4.23        4.09      0.36 o
  -5   7   6       18.39       20.05      1.48 o
  -4   7   6        1.19        0.79      0.32 o
  -3   7   6       21.49       21.10      0.85 o
  -2   7   6        0.62        1.02      0.27 o
  -1   7   6        2.02        1.50      0.44 o
   0   7   6        0.45        0.41      0.24 o
   1   7   6        0.20        0.18      0.21 o
   2   7   6        0.10       -0.20      0.20 o
  -7   8   6        2.83        3.19      0.67 o
  -6   8   6        0.45        0.47      0.37 o
  -5   8   6        3.49        3.93      0.49 o
  -4   8   6        0.14        0.94      0.37 o
  -3   8   6        1.07        0.73      0.34 o
  -2   8   6        2.79        2.44      0.35 o
  -1   8   6        1.39        1.74      0.31 o
   0   8   6        0.30        0.12      0.29 o
   1   8   6        0.04       -0.31      0.31 o
  -6   9   6        0.17        0.19      0.38 o
  -5   9   6        0.01       -0.27      0.35 o
  -4   9   6        0.14       -0.20      0.50 o
  -3   9   6        0.01        0.02      0.36 o
  -2   9   6        0.00       -0.28      0.42 o
  -1   9   6        3.02        2.73      0.59 o
  -1 -12   7        0.26       -0.01      0.20 o
   0 -12   7        1.26        1.37      0.28 o
   1 -12   7        8.15        9.33      0.60 o
   2 -12   7        0.64        0.65      0.35 o
  -3 -11   7        0.03       -0.09      0.22 o
  -2 -11   7        0.03        0.09      0.12 o
  -1 -11   7        0.58        0.24      0.17 o
   0 -11   7        0.41       -0.01      0.19 o
   1 -11   7        0.02       -0.11      0.23 o
   2 -11   7        0.11       -0.02      0.53 o
   3 -11   7        1.94        1.86      0.61 o
   4 -11   7        5.00        4.78      0.80 o
  -5 -10   7        7.23        9.40      0.56 o
  -4 -10   7        0.01       -0.14      0.31 o
  -3 -10   7        0.05       -0.05      0.20 o
  -2 -10   7        1.11        1.21      0.15 o
  -1 -10   7        1.72        1.14      0.16 o
   0 -10   7       11.42        9.49      0.48 o
   1 -10   7       13.85       14.15      0.62 o
   2 -10   7        0.26       -0.07      0.42 o
   3 -10   7        0.99        0.38      0.47 o
   4 -10   7        2.61        3.56      0.64 o
   5 -10   7        8.00        6.86      0.83 o
  -6  -9   7        0.27        0.32      0.31 o
  -5  -9   7        1.84        2.85      0.38 o
  -4  -9   7        0.00        0.01      0.21 o
  -3  -9   7        3.52        1.98      0.22 o
  -2  -9   7       43.75       37.34      0.58 o
  -1  -9   7       20.80       18.91      0.43 o
   0  -9   7        8.05        6.66      0.34 o
   1  -9   7        6.20        5.71      0.52 o
   2  -9   7       14.54       15.11      1.02 o
   3  -9   7        0.55        0.23      0.39 o
   4  -9   7        0.02        0.20      0.38 o
   5  -9   7       10.69       11.18      0.93 o
   6  -9   7        0.34        0.06      0.31 o
  -7  -8   7        4.39        3.95      0.38 o
  -6  -8   7        0.81        0.84      0.30 o
  -5  -8   7        3.98        3.95      0.36 o
  -4  -8   7        0.20        0.40      0.18 o
  -3  -8   7        5.50        5.49      0.26 o
  -2  -8   7        7.50        7.24      0.25 o
  -1  -8   7       58.36       51.33      0.79 o
   0  -8   7        6.87        7.02      0.29 o
   1  -8   7       39.97       36.27      0.92 o
   2  -8   7        0.06        0.45      0.28 o
   3  -8   7       10.02        9.17      0.80 o
   4  -8   7        4.25        4.32      0.35 o
   5  -8   7        0.64        0.70      0.29 o
   6  -8   7        0.03       -0.10      0.48 o
  -7  -7   7        2.87        2.56      0.25 o
  -6  -7   7        0.25        0.01      0.16 o
  -5  -7   7        0.01       -0.13      0.14 o
  -4  -7   7       24.48       21.10      0.41 o
  -3  -7   7        6.69        8.04      0.30 o
  -2  -7   7       16.24       15.41      0.31 o
  -1  -7   7       72.77       57.86      0.84 o
   0  -7   7        2.90        1.84      0.15 o
   1  -7   7       32.71       32.61      0.63 o
   2  -7   7        0.84        1.31      0.24 o
   3  -7   7       49.01       48.77      1.34 o
   4  -7   7        0.68        0.89      0.23 o
   5  -7   7        0.01       -0.12      0.24 o
   6  -7   7        4.52        4.80      0.42 o
   7  -7   7        0.58        0.56      0.22 o
  -8  -6   7        1.16        1.01      0.16 o
  -7  -6   7        0.21        0.00      0.15 o
  -6  -6   7        4.64        4.83      0.22 o
  -5  -6   7       39.18       36.81      0.89 o
  -4  -6   7        4.72        3.48      0.20 o
  -3  -6   7       12.39       11.21      0.21 o
  -2  -6   7        0.32        0.23      0.09 o
  -1  -6   7        0.76        0.09      0.09 o
   0  -6   7        0.68        0.73      0.16 o
   1  -6   7        0.33       -0.11      0.11 o
   2  -6   7      466.88      450.69      5.95 o
   3  -6   7       18.65       18.61      0.45 o
   4  -6   7        5.88        6.28      0.48 o
   5  -6   7        2.93        3.21      0.31 o
   6  -6   7        5.65        5.34      0.35 o
   7  -6   7        4.63        4.11      0.30 o
  -8  -5   7       11.18       10.34      0.36 o
  -7  -5   7       19.52       20.60      0.74 o
  -6  -5   7        3.31        3.66      0.21 o
  -5  -5   7       35.89       35.04      0.70 o
  -4  -5   7        0.83        0.83      0.12 o
  -3  -5   7        1.78        0.91      0.08 o
  -2  -5   7       26.83       27.96      0.44 o
  -1  -5   7        0.19       -0.07      0.07 o
   0  -5   7        4.15        3.11      0.14 o
   1  -5   7       12.18       14.01      0.27 o
   2  -5   7       35.03       32.86      0.49 o
   3  -5   7       17.24       16.92      0.38 o
   4  -5   7        2.08        2.59      0.19 o
   5  -5   7       13.25       12.89      0.38 o
   6  -5   7        0.69        0.64      0.17 o
   7  -5   7        0.73        0.39      0.35 o
  -9  -4   7        0.06       -0.02      0.14 o
  -8  -4   7        0.04       -0.14      0.14 o
  -7  -4   7        0.94        1.03      0.20 o
  -6  -4   7        2.41        1.99      0.27 o
  -5  -4   7       77.85       77.97      1.11 o
  -4  -4   7      548.45      550.46      5.92 o
  -3  -4   7        9.34        8.36      0.16 o
  -2  -4   7       27.66       32.03      0.40 o
  -1  -4   7        1.47        1.15      0.10 o
   0  -4   7       35.68       32.59      0.40 o
   1  -4   7        0.03        0.08      0.08 o
   2  -4   7       53.08       54.26      0.69 o
   3  -4   7       46.21       44.83      0.69 o
   4  -4   7        6.07        5.71      0.23 o
   5  -4   7        6.82        6.71      0.28 o
   6  -4   7        0.21        0.14      0.15 o
   7  -4   7        0.92        0.57      0.36 o
  -9  -3   7        0.90        1.18      0.18 o
  -8  -3   7        4.63        3.86      0.46 o
  -7  -3   7        2.66        3.09      0.21 o
  -6  -3   7       79.80       74.48      1.22 o
  -5  -3   7        1.46        1.85      0.12 o
  -4  -3   7       13.46       15.40      0.32 o
  -3  -3   7      105.90       98.46      0.91 o
  -2  -3   7       84.90       88.97      0.84 o
  -1  -3   7      232.74      251.70      2.32 o
   0  -3   7        7.62        6.14      0.16 o
   1  -3   7        2.58        2.22      0.12 o
   2  -3   7       43.56       44.46      0.53 o
   3  -3   7       56.22       54.40      0.74 o
   4  -3   7        0.14        0.34      0.14 o
   5  -3   7        2.75        2.65      0.31 o
   6  -3   7        6.28        5.55      0.50 o
   7  -3   7        2.21        2.58      0.40 o
 -10  -2   7       36.96       40.27      0.99 o
  -9  -2   7        3.28        3.24      0.23 o
  -8  -2   7       20.04       18.38      0.64 o
  -7  -2   7        0.49        0.20      0.16 o
  -6  -2   7        1.60        2.94      0.20 o
  -5  -2   7        1.98        1.78      0.17 o
  -4  -2   7       30.69       28.10      0.34 o
  -3  -2   7       34.63       34.47      0.37 o
  -2  -2   7       11.32       13.74      0.20 o
  -1  -2   7      310.90      297.57      2.86 o
   0  -2   7       10.07       13.54      0.23 o
   1  -2   7        0.03       -0.04      0.06 o
   2  -2   7        7.27        5.96      0.17 o
   3  -2   7        0.19       -0.04      0.11 o
   4  -2   7       21.17       20.90      0.45 o
   5  -2   7       10.58       11.04      0.34 o
   6  -2   7        8.45       10.28      0.59 o
   7  -2   7        2.13        2.23      0.78 o
 -10  -1   7        9.33        8.94      0.46 o
  -9  -1   7        0.15        0.19      0.19 o
  -8  -1   7       11.92       11.29      0.40 o
  -7  -1   7       73.36       56.23      1.13 o
  -6  -1   7        0.91        1.38      0.12 o
  -5  -1   7        3.53        2.65      0.11 o
  -4  -1   7       40.82       35.14      0.40 o
  -3  -1   7      166.72      157.91      1.49 o
  -2  -1   7      251.30      234.11      1.98 o
  -1  -1   7       13.57       12.94      0.21 o
   0  -1   7       80.29       93.75      0.94 o
   1  -1   7        4.34        5.78      0.15 o
   2  -1   7        0.69        0.47      0.11 o
   3  -1   7       38.01       37.17      0.59 o
   4  -1   7        0.20        0.10      0.13 o
   5  -1   7        4.29        4.61      0.41 o
   6  -1   7        1.69        1.54      0.41 o
 -10   0   7        0.07       -0.18      0.50 o
  -9   0   7        1.91        1.86      0.27 o
  -8   0   7        0.00       -0.09      0.18 o
  -7   0   7       59.51       60.55      1.21 o
  -6   0   7       18.75       10.72      0.24 o
  -5   0   7        1.13        0.78      0.07 o
  -4   0   7      173.63      175.15      1.56 o
  -3   0   7      163.55      162.45      1.54 o
  -2   0   7       28.74       21.34      0.30 o
  -1   0   7       37.36       36.21      0.45 o
   0   0   7        8.37        7.47      0.18 o
   1   0   7       16.45       16.97      0.34 o
   2   0   7        4.74        4.01      0.27 o
   3   0   7       48.84       50.59      0.81 o
   4   0   7        0.26        0.34      0.13 o
   5   0   7        6.37        6.41      0.46 o
   6   0   7        1.68        1.70      0.35 o
 -10   1   7        7.91       10.23      0.86 o
  -9   1   7       12.04       12.09      0.90 o
  -8   1   7        4.60        5.38      0.39 o
  -7   1   7        1.28        0.81      0.19 o
  -6   1   7      144.74      125.44      1.42 o
  -5   1   7        2.46        2.20      0.10 o
  -4   1   7        0.05        0.05      0.08 o
  -3   1   7       89.74       83.17      0.85 o
  -2   1   7        3.92        4.82      0.17 o
  -1   1   7       49.36       45.10      0.55 o
   0   1   7        6.36        8.50      0.22 o
   1   1   7        2.97        3.52      0.16 o
   2   1   7        9.83        9.65      0.27 o
   3   1   7        0.09       -0.08      0.13 o
   4   1   7        0.17       -0.16      0.16 o
   5   1   7        0.68        0.29      0.32 o
   6   1   7       15.29       16.30      1.24 o
 -10   2   7       19.07       26.33      1.43 o
  -9   2   7       12.52       11.89      0.96 o
  -8   2   7        1.33        2.29      0.29 o
  -7   2   7        0.34        0.36      0.17 o
  -6   2   7        0.02       -0.09      0.10 o
  -5   2   7        2.88        2.71      0.17 o
  -4   2   7       44.98       48.22      0.62 o
  -3   2   7      174.86      176.68      2.47 o
  -2   2   7       11.40        9.74      0.24 o
  -1   2   7        0.19        0.37      0.10 o
   0   2   7        0.49        1.51      0.13 o
   1   2   7       64.67       61.17      0.92 o
   2   2   7        0.98        0.49      0.15 o
   3   2   7        0.94        0.83      0.18 o
   4   2   7        3.53        3.05      0.39 o
   5   2   7        0.58        0.17      0.31 o
 -10   3   7        0.35        0.87      0.72 o
  -9   3   7        1.96        3.20      0.36 o
  -8   3   7        6.56        5.77      0.78 o
  -7   3   7        0.19       -0.06      0.10 o
  -6   3   7        8.31        7.20      0.26 o
  -5   3   7       18.41       18.04      0.41 o
  -4   3   7        9.50        8.79      0.29 o
  -3   3   7        0.43        0.42      0.12 o
  -2   3   7       20.45       22.00      0.46 o
  -1   3   7        1.78        1.79      0.16 o
   0   3   7      219.95      210.38      2.82 o
   1   3   7        6.28        6.58      0.27 o
   2   3   7        0.01        0.07      0.14 o
   3   3   7        6.48        7.18      0.28 o
   4   3   7        0.35        0.13      0.60 o
   5   3   7        0.28       -0.48      0.68 o
  -9   4   7       38.51       43.95      1.27 o
  -8   4   7       23.73       27.14      0.44 o
  -7   4   7        0.41        0.28      0.17 o
  -6   4   7        4.40        3.21      0.44 o
  -5   4   7        0.01       -0.11      0.15 o
  -4   4   7        0.67        0.43      0.18 o
  -3   4   7       21.26       17.15      0.50 o
  -2   4   7       11.87       11.08      0.60 o
  -1   4   7        7.20        7.63      0.46 o
   0   4   7       13.59       12.62      0.38 o
   1   4   7       42.80       37.27      0.69 o
   2   4   7        0.00        0.07      0.17 o
   3   4   7        8.44        7.02      0.31 o
   4   4   7        0.39        0.18      0.34 o
  -9   5   7        3.99        5.63      0.52 o
  -8   5   7        0.40        0.53      0.17 o
  -7   5   7        5.09        5.91      0.39 o
  -6   5   7      147.93      151.11      2.38 o
  -5   5   7        3.34        2.85      0.30 o
  -4   5   7       16.94       15.38      0.55 o
  -3   5   7        2.77        2.88      0.35 o
  -2   5   7        0.01       -0.19      0.19 o
  -1   5   7        5.76        5.74      0.38 o
   0   5   7        1.97        1.60      0.24 o
   1   5   7       28.56       29.12      0.61 o
   2   5   7        0.00        0.27      0.17 o
   3   5   7        1.86        3.49      0.46 o
  -9   6   7        4.68        5.64      0.52 o
  -8   6   7        9.50       10.42      0.44 o
  -7   6   7        9.20        9.80      0.55 o
  -6   6   7        0.05       -0.22      0.22 o
  -5   6   7       84.70       83.78      1.70 o
  -4   6   7        4.50        5.22      0.45 o
  -3   6   7       18.30       16.85      1.04 o
  -2   6   7        0.33        0.30      0.24 o
  -1   6   7        0.00       -0.22      0.22 o
   0   6   7        1.21        1.16      0.27 o
   1   6   7        0.58        0.39      0.32 o
   2   6   7        4.77        4.41      0.28 o
  -8   7   7        2.02        2.39      0.36 o
  -7   7   7        0.43        1.11      0.28 o
  -6   7   7        1.06        0.85      0.30 o
  -5   7   7       23.70       24.18      0.97 o
  -4   7   7        8.51        9.80      0.62 o
  -3   7   7        6.49        4.99      0.49 o
  -2   7   7        5.95        5.56      0.57 o
  -1   7   7        0.10       -0.24      0.24 o
   0   7   7        0.07       -0.15      0.28 o
   1   7   7        2.54        1.18      0.26 o
  -7   8   7        0.36        0.26      0.38 o
  -6   8   7        2.60        1.70      0.46 o
  -5   8   7        1.15        0.35      0.76 o
  -4   8   7        0.42        0.09      0.37 o
  -3   8   7        0.15        0.18      0.34 o
  -2   8   7        3.57        2.75      0.45 o
  -1   8   7        4.00        3.46      0.43 o
  -1 -12   8        1.26        1.26      0.31 o
   0 -12   8        7.83       11.94      0.80 o
   1 -12   8        0.53        0.72      0.28 o
   2 -12   8        0.00       -0.34      0.50 o
  -3 -11   8        0.24        0.56      0.26 o
  -2 -11   8        0.05       -0.13      0.13 o
  -1 -11   8        5.68        7.49      0.40 o
   0 -11   8        0.92        0.61      0.23 o
   1 -11   8        0.21        0.52      0.31 o
   2 -11   8        1.18        0.21      0.46 o
   3 -11   8        1.99        2.08      0.62 o
   4 -11   8        0.98        0.46      0.58 o
  -5 -10   8        1.77        2.12      0.40 o
  -4 -10   8        0.55        0.51      0.28 o
  -3 -10   8        2.82        3.32      0.31 o
  -2 -10   8        0.37        0.54      0.15 o
  -1 -10   8        6.42        7.29      0.30 o
   0 -10   8        0.01       -0.15      0.24 o
   1 -10   8        4.88        6.96      0.53 o
   2 -10   8        0.26        0.22      0.42 o
   3 -10   8        5.70        5.24      0.72 o
   4 -10   8        6.93        8.27      0.86 o
   5 -10   8        2.56        2.87      0.67 o
  -6  -9   8        0.36        0.20      0.26 o
  -5  -9   8        4.51        6.65      0.39 o
  -4  -9   8        1.75        2.14      0.23 o
  -3  -9   8        9.63        8.78      0.39 o
  -2  -9   8        2.54        1.93      0.18 o
  -1  -9   8        6.65        5.42      0.25 o
   0  -9   8        3.45        4.10      0.35 o
   1  -9   8        0.10       -0.26      0.26 o
   2  -9   8       16.91       18.49      1.16 o
   3  -9   8        3.11        2.41      0.52 o
   4  -9   8        0.64        0.64      0.48 o
   5  -9   8        8.82        9.54      0.92 o
  -7  -8   8       11.35       14.71      1.55 o
  -6  -8   8        0.31        0.27      0.24 o
  -5  -8   8       28.45       33.37      0.93 o
  -4  -8   8        0.02       -0.17      0.17 o
  -3  -8   8        0.55        1.10      0.13 o
  -2  -8   8       36.66       33.95      0.59 o
  -1  -8   8       11.13        8.92      0.50 o
   0  -8   8        4.51        4.71      0.33 o
   1  -8   8       13.46       11.81      0.61 o
   2  -8   8        6.06        5.39      0.64 o
   3  -8   8        1.45        1.55      0.46 o
   4  -8   8        3.53        3.63      0.47 o
   5  -8   8        0.91        0.21      0.29 o
   6  -8   8        3.58        4.35      0.44 o
  -7  -7   8        4.87        5.48      0.38 o
  -6  -7   8        3.23        3.94      0.34 o
  -5  -7   8        7.37        8.28      0.49 o
  -4  -7   8        5.80        5.69      0.36 o
  -3  -7   8       18.92       17.98      0.38 o
  -2  -7   8       31.03       23.64      0.42 o
  -1  -7   8        2.53        1.28      0.16 o
   0  -7   8        9.58        8.83      0.34 o
   1  -7   8       71.14       70.23      1.77 o
   2  -7   8        0.02        0.15      0.33 o
   3  -7   8        0.05        0.01      0.20 o
   4  -7   8        0.53        0.41      0.28 o
   5  -7   8        2.05        2.37      0.35 o
   6  -7   8        1.57        1.59      0.32 o
  -8  -6   8       21.07       21.86      1.07 o
  -7  -6   8       14.64       16.72      0.46 o
  -6  -6   8        2.43        2.26      0.21 o
  -5  -6   8        9.34        9.36      0.28 o
  -4  -6   8       26.70       27.37      0.62 o
  -3  -6   8        4.97        3.55      0.14 o
  -2  -6   8        4.81        4.53      0.18 o
  -1  -6   8        3.55        2.02      0.22 o
   0  -6   8       42.99       39.56      0.64 o
   1  -6   8      212.89      206.34      2.80 o
   2  -6   8       67.81       67.10      1.39 o
   3  -6   8        7.61        8.88      0.52 o
   4  -6   8        0.98        1.36      0.30 o
   5  -6   8        4.60        4.44      0.40 o
   6  -6   8        5.84        6.15      0.36 o
  -8  -5   8       16.76       18.41      0.74 o
  -7  -5   8        4.80        5.34      0.39 o
  -6  -5   8        0.10        0.19      0.16 o
  -5  -5   8       16.76       16.56      0.49 o
  -4  -5   8        8.93        8.88      0.29 o
  -3  -5   8       17.17       12.46      0.24 o
  -2  -5   8       11.47       10.29      0.22 o
  -1  -5   8       43.91       42.72      0.53 o
   0  -5   8       72.12       72.21      0.82 o
   1  -5   8        7.15        6.31      0.20 o
   2  -5   8       33.82       33.66      0.59 o
   3  -5   8       93.95       91.97      1.38 o
   4  -5   8        1.81        1.48      0.22 o
   5  -5   8       19.65       20.35      0.56 o
   6  -5   8        0.58        0.55      0.21 o
  -9  -4   8        3.38        3.63      0.34 o
  -8  -4   8       11.64       12.60      0.71 o
  -7  -4   8       11.84       12.78      0.42 o
  -6  -4   8        7.60        7.81      0.34 o
  -5  -4   8      295.99      281.78      4.83 o
  -4  -4   8      139.83      131.28      1.63 o
  -3  -4   8        9.38        6.38      0.15 o
  -2  -4   8       18.02       17.19      0.26 o
  -1  -4   8       21.97       19.35      0.35 o
   0  -4   8       38.18       37.13      0.48 o
   1  -4   8        1.88        1.67      0.12 o
   2  -4   8       92.51       93.78      1.17 o
   3  -4   8       21.51       21.38      0.52 o
   4  -4   8        3.88        3.92      0.21 o
   5  -4   8        0.02       -0.07      0.18 o
   6  -4   8        0.30        0.17      0.16 o
  -9  -3   8        0.02        0.16      0.29 o
  -8  -3   8        1.34        1.26      0.19 o
  -7  -3   8       10.47       10.36      0.69 o
  -6  -3   8       52.57       56.57      1.14 o
  -5  -3   8       25.22       20.48      0.42 o
  -4  -3   8      366.83      350.67      3.34 o
  -3  -3   8       52.28       50.08      0.58 o
  -2  -3   8      205.82      204.79      1.85 o
  -1  -3   8       11.30       13.54      0.23 o
   0  -3   8       55.77       50.13      0.60 o
   1  -3   8        6.16        6.76      0.23 o
   2  -3   8        1.28        1.19      0.14 o
   3  -3   8       36.26       35.61      0.66 o
   4  -3   8        1.08        1.07      0.17 o
   5  -3   8        2.39        2.08      0.21 o
   6  -3   8        0.51        0.32      0.34 o
  -9  -2   8        0.18        0.28      0.19 o
  -8  -2   8        1.77        1.89      0.22 o
  -7  -2   8        3.69        3.85      0.40 o
  -6  -2   8       34.61       37.17      0.68 o
  -5  -2   8       40.78       43.37      0.69 o
  -4  -2   8      115.42      109.70      1.27 o
  -3  -2   8      115.76      105.34      1.04 o
  -2  -2   8       42.97       35.92      0.39 o
  -1  -2   8       67.27       77.94      0.85 o
   0  -2   8        3.26        1.62      0.11 o
   1  -2   8       13.84       13.23      0.27 o
   2  -2   8        3.92        4.85      0.21 o
   3  -2   8        0.19        0.19      0.15 o
   4  -2   8        1.22        1.32      0.17 o
   5  -2   8        0.30        0.08      0.26 o
   6  -2   8        1.42        1.21      0.36 o
 -10  -1   8       43.80       47.75      1.79 o
  -9  -1   8        0.00        0.10      0.42 o
  -8  -1   8        8.84        7.84      0.36 o
  -7  -1   8        9.58        7.50      0.27 o
  -6  -1   8       10.09        7.84      0.29 o
  -5  -1   8       23.41       19.07      0.29 o
  -4  -1   8        5.90        7.10      0.17 o
  -3  -1   8       30.79       29.96      0.38 o
  -2  -1   8       26.14       25.30      0.32 o
  -1  -1   8        1.23        1.72      0.10 o
   0  -1   8       18.51       19.38      0.30 o
   1  -1   8        6.20        6.59      0.23 o
   2  -1   8       73.31       74.27      1.13 o
   3  -1   8        3.32        4.13      0.22 o
   4  -1   8        1.19        1.44      0.21 o
   5  -1   8        0.02       -0.02      0.50 o
   6  -1   8        0.01        0.06      0.32 o
 -10   0   8       11.73       12.21      0.97 o
  -9   0   8        6.56        7.60      0.70 o
  -8   0   8        0.13        0.21      0.46 o
  -7   0   8       14.42       12.31      0.41 o
  -6   0   8       53.15       40.76      0.61 o
  -5   0   8       30.16       30.47      0.40 o
  -4   0   8       45.14       34.03      0.42 o
  -3   0   8        0.01        0.15      0.08 o
  -2   0   8       51.65       52.40      0.66 o
  -1   0   8       20.54       18.84      0.31 o
   0   0   8       76.02       75.17      0.84 o
   1   0   8        4.43        4.08      0.19 o
   2   0   8        0.73        0.69      0.16 o
   3   0   8        0.66        0.63      0.17 o
   4   0   8        0.18        0.04      0.15 o
   5   0   8        2.58        3.29      0.41 o
 -10   1   8        0.57        1.11      0.64 o
  -9   1   8       11.96       10.87      0.94 o
  -8   1   8        0.42        1.07      0.25 o
  -7   1   8       97.90       91.17      1.86 o
  -6   1   8       26.78       26.66      0.44 o
  -5   1   8      218.78      207.99      2.32 o
  -4   1   8      185.74      178.06      2.03 o
  -3   1   8       27.86       24.61      0.38 o
  -2   1   8       28.25       22.04      0.35 o
  -1   1   8        2.43        2.98      0.14 o
   0   1   8        2.65        0.99      0.13 o
   1   1   8       53.36       51.64      1.15 o
   2   1   8        0.48        0.70      0.16 o
   3   1   8        1.65        1.84      0.19 o
   4   1   8       11.53       11.24      0.33 o
   5   1   8        2.00        2.24      0.39 o
 -10   2   8        8.16        8.30      0.92 o
  -9   2   8        9.13        8.39      0.85 o
  -8   2   8      107.92      107.85      4.69 o
  -7   2   8       31.72       29.76      0.51 o
  -6   2   8       93.94       87.48      1.16 o
  -5   2   8        6.69        7.64      0.25 o
  -4   2   8        9.21        9.62      0.28 o
  -3   2   8        9.53        9.58      0.26 o
  -2   2   8        0.17        0.22      0.12 o
  -1   2   8        0.57        0.07      0.11 o
   0   2   8        0.68        0.70      0.16 o
   1   2   8        7.63        6.99      0.29 o
   2   2   8        0.02       -0.14      0.14 o
   3   2   8        5.40        5.01      0.27 o
   4   2   8        3.43        4.36      0.45 o
 -10   3   8       41.68       44.94      2.06 o
  -9   3   8       37.84       42.13      1.88 o
  -8   3   8       11.97       11.77      0.85 o
  -7   3   8       20.27       21.76      0.46 o
  -6   3   8       14.87       17.64      0.47 o
  -5   3   8       19.78       19.75      0.45 o
  -4   3   8        0.20       -0.09      0.14 o
  -3   3   8      150.84      133.75      2.12 o
  -2   3   8       75.64       69.32      1.23 o
  -1   3   8       42.95       39.77      0.97 o
   0   3   8       22.79       22.14      0.60 o
   1   3   8        2.18        2.35      0.22 o
   2   3   8        1.58        1.03      0.18 o
   3   3   8        1.06        2.06      0.20 o
   4   3   8        0.03       -0.32      0.32 o
  -9   4   8        1.70        1.87      0.39 o
  -8   4   8        3.95        4.20      0.20 o
  -7   4   8        0.89        0.94      0.17 o
  -6   4   8        0.20       -0.01      0.15 o
  -5   4   8        8.68        8.36      0.37 o
  -4   4   8        4.87        4.64      0.33 o
  -3   4   8        5.89        5.80      0.36 o
  -2   4   8        2.94        2.12      0.28 o
  -1   4   8        2.87        2.28      0.29 o
   0   4   8       21.34       22.06      0.70 o
   1   4   8       29.75       30.05      0.72 o
   2   4   8        0.85        0.90      0.21 o
   3   4   8        4.66        5.02      0.28 o
  -9   5   8       30.69       35.51      1.55 o
  -8   5   8        7.61        7.61      0.60 o
  -7   5   8        7.35        7.66      0.41 o
  -6   5   8        5.55        6.35      0.38 o
  -5   5   8        0.14        0.40      0.24 o
  -4   5   8        1.73        1.49      0.40 o
  -3   5   8        6.75        4.86      0.43 o
  -2   5   8        0.10        0.34      0.23 o
  -1   5   8        0.12       -0.22      0.22 o
   0   5   8       12.78       13.17      0.72 o
   1   5   8        2.02        1.51      0.63 o
   2   5   8        9.51       10.17      0.43 o
  -8   6   8        7.97        8.15      1.29 o
  -7   6   8        0.92        0.32      0.25 o
  -6   6   8       16.64       16.99      0.65 o
  -5   6   8       14.01       16.02      1.00 o
  -4   6   8        8.50        7.58      0.55 o
  -3   6   8        4.06        2.97      0.40 o
  -2   6   8        0.18       -0.03      0.31 o
  -1   6   8        2.88        3.10      0.39 o
   0   6   8        4.02        4.93      0.39 o
   1   6   8        9.21        7.90      0.53 o
  -7   7   8       11.20       10.68      0.54 o
  -6   7   8       14.61       17.33      0.88 o
  -5   7   8        1.52        2.35      0.44 o
  -4   7   8        8.41        8.89      0.61 o
  -3   7   8        0.28       -0.06      0.35 o
  -2   7   8        0.28        0.52      0.37 o
  -1   7   8        1.77        2.17      0.34 o
   0   7   8        0.04       -0.44      0.44 o
  -5   8   8        8.68       10.22      0.73 o
  -4   8   8        8.96       10.44      0.72 o
  -3   8   8        2.12        1.89      0.46 o
  -3 -11   9        0.54        0.64      0.27 o
  -2 -11   9        4.20        5.03      0.28 o
  -1 -11   9        0.34        0.67      0.36 o
   0 -11   9        0.03       -0.12      0.32 o
   1 -11   9        3.64        6.11      0.80 o
   2 -11   9        0.16        0.31      0.50 o
   3 -11   9        0.09       -0.08      0.51 o
  -4 -10   9        0.74        1.23      0.26 o
  -3 -10   9        0.29        0.02      0.23 o
  -2 -10   9        4.22        5.89      0.29 o
  -1 -10   9        0.15       -0.09      0.21 o
   0 -10   9        0.60        0.31      0.30 o
   1 -10   9        5.19        7.03      0.75 o
   2 -10   9        4.00        3.64      0.62 o
   3 -10   9        0.13       -0.01      0.50 o
   4 -10   9       11.19       12.62      1.07 o
  -6  -9   9        3.38        3.17      0.40 o
  -5  -9   9        7.98        9.19      0.53 o
  -4  -9   9        0.28        0.58      0.23 o
  -3  -9   9        1.64        1.85      0.33 o
  -2  -9   9        0.03       -0.04      0.15 o
  -1  -9   9        5.87        6.25      0.31 o
   0  -9   9        2.01        1.02      0.30 o
   1  -9   9        6.45        7.18      0.52 o
   2  -9   9        9.80       10.73      0.94 o
   3  -9   9        0.33        0.11      0.45 o
   4  -9   9        5.25        4.77      0.71 o
   5  -9   9        0.54        0.64      0.54 o
  -6  -8   9        1.34        2.22      0.34 o
  -5  -8   9        2.40        3.60      0.38 o
  -4  -8   9        4.71        4.78      0.39 o
  -3  -8   9        1.97        0.92      0.14 o
  -2  -8   9       15.75       12.63      0.38 o
  -1  -8   9       22.38       21.91      0.56 o
   0  -8   9        0.91        1.03      0.29 o
   1  -8   9        0.00       -0.19      0.35 o
   2  -8   9        2.16        1.63      0.50 o
   3  -8   9        2.04        1.57      0.47 o
   4  -8   9        0.65        0.44      0.46 o
   5  -8   9        5.30        6.15      0.53 o
  -7  -7   9       10.57       10.26      0.85 o
  -6  -7   9       11.44       11.92      0.54 o
  -5  -7   9        2.96        2.04      0.22 o
  -4  -7   9        0.02       -0.20      0.23 o
  -3  -7   9        0.01       -0.03      0.10 o
  -2  -7   9        7.82        5.89      0.25 o
  -1  -7   9        1.06        0.83      0.18 o
   0  -7   9        6.21        6.06      0.35 o
   1  -7   9       39.84       39.75      1.45 o
   2  -7   9        0.65        0.60      0.38 o
   3  -7   9        2.17        1.77      0.34 o
   4  -7   9       10.77       11.95      0.65 o
   5  -7   9        6.49        6.73      0.50 o
  -8  -6   9       29.46       32.36      2.43 o
  -7  -6   9        6.63        5.51      0.37 o
  -6  -6   9        8.23        7.72      0.42 o
  -5  -6   9        0.94        0.56      0.24 o
  -4  -6   9       14.95       14.29      0.53 o
  -3  -6   9       35.40       34.12      0.62 o
  -2  -6   9        0.26        0.11      0.15 o
  -1  -6   9      111.08       92.97      1.37 o
   0  -6   9        1.64        1.78      0.22 o
   1  -6   9       47.25       45.64      0.82 o
   2  -6   9       11.65       13.06      0.54 o
   3  -6   9        2.90        2.76      0.30 o
   4  -6   9        4.72        5.64      0.60 o
   5  -6   9        1.56        2.16      0.35 o
   6  -6   9        0.27        0.36      0.30 o
  -8  -5   9        1.45        1.03      0.22 o
  -7  -5   9        5.07        4.87      0.30 o
  -6  -5   9       10.34        9.41      0.40 o
  -5  -5   9      106.67      103.79      2.97 o
  -4  -5   9        3.17        2.18      0.11 o
  -3  -5   9        3.58        3.87      0.22 o
  -2  -5   9       16.99       14.19      0.30 o
  -1  -5   9        1.37        1.10      0.13 o
   0  -5   9       25.97       27.78      0.54 o
   1  -5   9       32.34       31.84      0.64 o
   2  -5   9      286.43      281.30      4.78 o
   3  -5   9        3.67        3.88      0.33 o
   4  -5   9       19.56       19.78      0.65 o
   5  -5   9       12.31       13.66      0.65 o
   6  -5   9        1.90        1.89      0.26 o
  -9  -4   9        1.49        1.27      0.35 o
  -8  -4   9       17.12       19.01      0.86 o
  -7  -4   9        7.63        9.93      0.41 o
  -6  -4   9        0.26        0.46      0.19 o
  -5  -4   9       18.21       21.17      0.60 o
  -4  -4   9        6.41        4.62      0.15 o
  -3  -4   9        2.02        0.98      0.10 o
  -2  -4   9        9.70        9.18      0.23 o
  -1  -4   9       23.96       27.87      0.49 o
   0  -4   9       68.44       70.67      0.92 o
   1  -4   9       30.05       30.84      0.61 o
   2  -4   9        0.08       -0.18      0.18 o
   3  -4   9       11.32       12.26      0.44 o
   4  -4   9        2.85        3.07      0.41 o
   5  -4   9        5.23        5.52      0.34 o
   6  -4   9        0.04        0.21      0.25 o
  -9  -3   9        2.24        1.32      0.36 o
  -8  -3   9        0.13        0.24      0.19 o
  -7  -3   9        3.01        2.59      0.24 o
  -6  -3   9       31.67       29.91      0.61 o
  -5  -3   9       61.63       58.00      1.10 o
  -4  -3   9      577.12      569.62      5.74 o
  -3  -3   9       51.35       51.53      0.58 o
  -2  -3   9        5.67        5.31      0.16 o
  -1  -3   9       53.01       44.71      0.56 o
   0  -3   9      136.36      134.23      1.57 o
   1  -3   9       38.79       39.41      0.65 o
   2  -3   9       11.97       10.12      0.41 o
   3  -3   9       24.65       22.91      0.59 o
   4  -3   9        1.98        2.29      0.23 o
   5  -3   9        6.08        6.91      0.36 o
  -9  -2   9        6.11        5.81      0.48 o
  -8  -2   9        0.08       -0.01      0.29 o
  -7  -2   9       15.72       13.82      0.37 o
  -6  -2   9        6.24        5.66      0.35 o
  -5  -2   9        1.92        1.49      0.11 o
  -4  -2   9      100.28      103.20      1.15 o
  -3  -2   9      204.66      190.05      1.90 o
  -2  -2   9      120.42      113.82      1.27 o
  -1  -2   9        1.99        3.08      0.14 o
   0  -2   9       11.31        8.21      0.25 o
   1  -2   9        0.06       -0.12      0.14 o
   2  -2   9       18.11       19.24      0.51 o
   3  -2   9        7.37        7.44      0.30 o
   4  -2   9        5.39        6.01      0.37 o
   5  -2   9        0.10       -0.23      0.29 o
  -9  -1   9        0.01       -0.18      0.48 o
  -8  -1   9       19.25       18.33      0.79 o
  -7  -1   9        0.51        0.11      0.22 o
  -6  -1   9        4.49        5.03      0.25 o
  -5  -1   9       50.32       47.56      0.63 o
  -4  -1   9      264.84      244.44      2.72 o
  -3  -1   9      244.17      239.14      2.37 o
  -2  -1   9        3.57        4.83      0.15 o
  -1  -1   9      112.38      110.83      1.07 o
   0  -1   9        1.24        0.89      0.13 o
   1  -1   9        0.02       -0.10      0.13 o
   2  -1   9        1.56        1.64      0.19 o
   3  -1   9        7.09        6.49      0.28 o
   4  -1   9        2.40        2.79      0.24 o
   5  -1   9        0.07       -0.26      0.32 o
 -10   0   9        0.23        1.04      0.67 o
  -9   0   9        5.97        7.35      0.73 o
  -8   0   9        0.77        0.38      0.36 o
  -7   0   9        0.10       -0.04      0.14 o
  -6   0   9       80.31       81.63      0.99 o
  -5   0   9       62.85       63.23      0.82 o
  -4   0   9        1.10        0.66      0.11 o
  -3   0   9      154.86      152.89      1.96 o
  -2   0   9       11.01       10.65      0.28 o
  -1   0   9        0.02        0.22      0.13 o
   0   0   9        1.94        3.83      0.25 o
   1   0   9       14.48       12.89      0.38 o
   2   0   9        0.27        0.14      0.16 o
   3   0   9        1.98        1.77      0.20 o
   4   0   9        1.37        1.23      0.19 o
   5   0   9        0.63        0.51      0.35 o
 -10   1   9        7.54        6.59      0.87 o
  -9   1   9       13.13       12.01      1.01 o
  -8   1   9       25.24       23.53      0.78 o
  -7   1   9        7.23        7.96      0.51 o
  -6   1   9        0.81        0.55      0.12 o
  -5   1   9       19.71       21.67      0.39 o
  -4   1   9        5.23        6.07      0.23 o
  -3   1   9        0.31        0.59      0.13 o
  -2   1   9        0.01        0.23      0.13 o
  -1   1   9       48.20       41.89      1.56 o
   0   1   9        6.37        5.10      0.32 o
   1   1   9        4.96        4.67      0.29 o
   2   1   9        0.10       -0.04      0.16 o
   3   1   9       11.11       12.28      0.42 o
   4   1   9        4.31        5.63      0.26 o
  -9   2   9        4.24        3.85      0.38 o
  -8   2   9        2.30        2.93      0.48 o
  -7   2   9       40.82       42.81      0.71 o
  -6   2   9       11.51        9.91      0.29 o
  -5   2   9       31.04       29.17      0.54 o
  -4   2   9       12.47        8.86      0.29 o
  -3   2   9       37.29       33.23      0.82 o
  -2   2   9        0.16       -0.03      0.22 o
  -1   2   9       28.14       23.42      0.68 o
   0   2   9        3.24        2.61      0.28 o
   1   2   9        0.00        0.05      0.21 o
   2   2   9        0.03       -0.08      0.17 o
   3   2   9        3.52        3.73      0.29 o
   4   2   9        0.01        0.84      0.42 o
  -9   3   9        0.02        0.02      0.30 o
  -8   3   9        6.32        4.95      0.26 o
  -7   3   9       15.92       15.81      0.59 o
  -6   3   9        2.18        2.11      0.17 o
  -5   3   9       21.36       21.86      0.57 o
  -4   3   9        1.36        1.32      0.24 o
  -3   3   9       19.04       20.21      0.63 o
  -2   3   9        0.02       -0.08      0.23 o
  -1   3   9        7.74        4.72      0.36 o
   0   3   9        2.38        3.56      0.31 o
   1   3   9        3.12        2.73      0.30 o
   2   3   9        1.74        1.93      0.27 o
   3   3   9        4.72        5.27      0.35 o
  -9   4   9        7.02        8.39      0.70 o
  -8   4   9        0.14        0.13      0.13 o
  -7   4   9        2.19        2.10      0.22 o
  -6   4   9        0.64        0.42      0.22 o
  -5   4   9       25.25       24.03      0.71 o
  -4   4   9        5.78        4.63      0.41 o
  -3   4   9        0.84        1.50      0.33 o
  -2   4   9        0.12        0.13      0.27 o
  -1   4   9        1.46        1.68      0.28 o
   0   4   9       36.54       32.87      1.12 o
   1   4   9        0.69        0.67      0.28 o
   2   4   9        2.76        2.98      0.35 o
  -8   5   9        0.01       -0.06      0.23 o
  -7   5   9       15.88       15.56      0.59 o
  -6   5   9        1.02        0.95      0.26 o
  -5   5   9        1.38        1.12      0.28 o
  -4   5   9        0.97        1.53      0.38 o
  -3   5   9        1.42        0.88      0.34 o
  -2   5   9        4.49        4.63      0.87 o
  -1   5   9        9.95       11.23      0.60 o
   0   5   9        0.25       -0.26      0.26 o
   1   5   9        3.53        2.64      0.50 o
  -7   6   9        1.14        1.61      0.30 o
  -6   6   9       57.07       53.35      1.57 o
  -5   6   9        2.07        1.52      0.41 o
  -4   6   9        3.58        3.50      0.48 o
  -3   6   9        7.35        8.25      0.60 o
  -2   6   9        2.56        2.49      0.45 o
  -1   6   9        0.65        1.00      0.30 o
   0   6   9        0.02        0.35      0.33 o
  -6   7   9        2.88        2.60      0.50 o
  -5   7   9       21.68       23.78      1.11 o
  -4   7   9        3.18        3.40      0.50 o
  -3   7   9        4.77        3.20      0.68 o
  -2   7   9        2.66        2.32      0.45 o
  -2 -11  10        4.62        6.16      0.30 o
  -1 -11  10        8.51        9.34      0.61 o
   0 -11  10        9.15       11.31      0.69 o
   1 -11  10        4.91        6.07      0.78 o
   2 -11  10        0.21       -0.44      0.44 o
  -4 -10  10        3.78        4.06      0.34 o
  -3 -10  10        3.05        3.76      0.43 o
  -2 -10  10        0.40        0.30      0.18 o
  -1 -10  10        1.17        1.06      0.27 o
   0 -10  10        0.14        0.58      0.32 o
   1 -10  10        0.51        0.52      0.52 o
   2 -10  10        0.08       -0.46      0.46 o
   3 -10  10        5.59        5.03      0.79 o
  -5  -9  10        0.22        0.29      0.32 o
  -4  -9  10        0.47        0.55      0.24 o
  -3  -9  10        2.31        2.99      0.19 o
  -2  -9  10        5.39        5.44      0.29 o
  -1  -9  10        1.87        1.91      0.28 o
   0  -9  10        9.59        8.47      0.55 o
   1  -9  10       11.69       12.60      0.96 o
   2  -9  10        0.20        0.85      0.50 o
   3  -9  10        1.30        0.68      0.51 o
   4  -9  10        5.36        5.71      0.80 o
  -6  -8  10        0.49        0.54      0.36 o
  -5  -8  10        0.01        0.09      0.21 o
  -4  -8  10        0.25       -0.09      0.27 o
  -3  -8  10        8.89        7.93      0.30 o
  -2  -8  10       10.91        8.55      0.32 o
  -1  -8  10       26.90       24.60      0.88 o
   0  -8  10        3.46        3.83      0.40 o
   1  -8  10        4.13        5.30      0.64 o
   2  -8  10       19.82       22.65      1.29 o
   3  -8  10        1.33        1.21      0.50 o
   4  -8  10        4.30        4.36      0.66 o
  -7  -7  10        8.72       10.90      0.54 o
  -6  -7  10        2.40        2.46      0.57 o
  -5  -7  10       13.27       15.51      0.80 o
  -4  -7  10        4.61        5.02      0.45 o
  -3  -7  10        0.02        0.20      0.13 o
  -2  -7  10       33.58       32.70      0.64 o
  -1  -7  10       33.60       30.40      0.81 o
   0  -7  10        1.98        1.65      0.32 o
   1  -7  10        4.57        3.35      0.56 o
   2  -7  10        1.75        1.28      0.46 o
   3  -7  10        0.27        0.39      0.45 o
   4  -7  10        0.02        0.29      0.32 o
   5  -7  10        0.78        0.70      0.34 o
  -8  -6  10        1.91        1.62      0.40 o
  -7  -6  10        4.48        4.25      0.46 o
  -6  -6  10        4.68        5.95      0.48 o
  -5  -6  10        0.60        0.88      0.32 o
  -4  -6  10       27.85       25.24      0.50 o
  -3  -6  10        0.07        0.00      0.12 o
  -2  -6  10       53.29       45.25      0.71 o
  -1  -6  10       40.01       37.10      0.77 o
   0  -6  10        0.10       -0.20      0.20 o
   1  -6  10       30.59       30.77      1.17 o
   2  -6  10        0.88        1.63      0.34 o
   3  -6  10       31.48       33.26      1.36 o
   4  -6  10        7.25        7.82      0.44 o
   5  -6  10        2.91        3.65      1.14 o
  -8  -5  10       12.88       13.92      0.70 o
  -7  -5  10       10.34       12.35      0.97 o
  -6  -5  10        3.08        3.12      0.46 o
  -5  -5  10        0.32        0.66      0.30 o
  -4  -5  10        0.51        0.06      0.10 o
  -3  -5  10       11.11        9.77      0.27 o
  -2  -5  10       10.42       10.86      0.30 o
  -1  -5  10        0.00        0.15      0.18 o
   0  -5  10       63.86       64.36      1.34 o
   1  -5  10        6.57        6.67      0.39 o
   2  -5  10        5.61        5.42      0.37 o
   3  -5  10        0.50        1.46      0.31 o
   4  -5  10        0.14        0.54      0.25 o
   5  -5  10        1.77        1.85      0.34 o
  -9  -4  10        2.57        2.15      0.42 o
  -8  -4  10       19.96       21.21      0.85 o
  -7  -4  10       21.26       22.91      0.85 o
  -6  -4  10        1.69        1.07      0.32 o
  -5  -4  10        7.95        7.85      0.37 o
  -4  -4  10        0.73        0.29      0.10 o
  -3  -4  10        0.08        0.15      0.10 o
  -2  -4  10       42.91       41.29      0.61 o
  -1  -4  10       51.34       48.87      0.83 o
   0  -4  10      117.30      116.31      1.88 o
   1  -4  10        0.23        0.34      0.23 o
   2  -4  10        0.00       -0.21      0.21 o
   3  -4  10       15.40       15.60      0.58 o
   4  -4  10        0.84        0.70      0.25 o
   5  -4  10       10.82       11.64      1.19 o
  -9  -3  10        2.36        1.02      0.37 o
  -8  -3  10        0.15        0.47      0.34 o
  -7  -3  10       13.36       14.83      0.68 o
  -6  -3  10       15.50       15.88      0.51 o
  -5  -3  10       85.47       87.75      1.14 o
  -4  -3  10       35.26       35.65      0.57 o
  -3  -3  10       23.57       25.51      0.59 o
  -2  -3  10      145.06      140.96      1.56 o
  -1  -3  10        1.87        1.77      0.21 o
   0  -3  10        0.78        0.65      0.20 o
   1  -3  10        1.02        0.61      0.24 o
   2  -3  10       10.72       11.46      0.67 o
   3  -3  10        6.27        6.31      0.39 o
   4  -3  10        4.44        4.14      0.80 o
   5  -3  10        0.68        0.68      0.23 o
  -9  -2  10        2.52        2.26      0.42 o
  -8  -2  10       14.11       13.49      0.71 o
  -7  -2  10        0.08        0.13      0.19 o
  -6  -2  10       95.06       93.40      2.69 o
  -5  -2  10        6.30        6.68      0.25 o
  -4  -2  10      170.79      171.28      1.97 o
  -3  -2  10       43.10       47.35      0.67 o
  -2  -2  10      189.90      188.65      2.17 o
  -1  -2  10      110.16      106.18      1.41 o
   0  -2  10        0.46        0.16      0.20 o
   1  -2  10        1.82        1.21      0.25 o
   2  -2  10        2.47        1.79      0.27 o
   3  -2  10       11.34       10.41      0.47 o
   4  -2  10        0.28       -0.04      0.20 o
   5  -2  10        3.30        3.33      0.34 o
  -9  -1  10        8.41        8.13      0.76 o
  -8  -1  10        9.34        7.53      0.86 o
  -7  -1  10        0.12        0.47      0.21 o
  -6  -1  10       51.49       51.56      0.73 o
  -5  -1  10       43.24       39.73      0.58 o
  -4  -1  10        0.50        0.80      0.13 o
  -3  -1  10        0.52        0.09      0.15 o
  -2  -1  10       20.49       18.75      0.42 o
  -1  -1  10        0.15        0.06      0.19 o
   0  -1  10        2.76        1.89      0.33 o
   1  -1  10        3.02        2.86      0.28 o
   2  -1  10        1.35        0.91      0.25 o
   3  -1  10        0.20        0.36      0.23 o
   4  -1  10        1.46        1.15      0.23 o
  -9   0  10        9.59        7.81      0.85 o
  -8   0  10       12.09       12.82      0.58 o
  -7   0  10       28.17       27.75      0.69 o
  -6   0  10       13.75       12.67      0.30 o
  -5   0  10       18.71       19.20      0.40 o
  -4   0  10        6.90        6.25      0.22 o
  -3   0  10        4.41        4.02      0.29 o
  -2   0  10        6.87        5.58      0.33 o
  -1   0  10        6.28        5.73      0.66 o
   0   0  10       20.39       19.76      0.64 o
   1   0  10        1.05        0.40      0.22 o
   2   0  10        5.92        7.20      0.40 o
   3   0  10        3.97        5.13      0.35 o
   4   0  10        0.04       -0.17      0.17 o
  -9   1  10        0.07        0.43      0.67 o
  -8   1  10       16.92       14.40      0.66 o
  -7   1  10        5.71        5.77      0.21 o
  -6   1  10        1.40        0.73      0.14 o
  -5   1  10        8.63        7.71      0.25 o
  -4   1  10        2.08        1.57      0.28 o
  -3   1  10        6.59        5.94      0.34 o
  -2   1  10       10.21        8.17      0.41 o
  -1   1  10        0.54        0.15      0.22 o
   0   1  10        6.20        6.66      0.39 o
   1   1  10        6.15        6.00      0.38 o
   2   1  10        2.99        3.08      0.31 o
   3   1  10        1.73        1.84      0.40 o
  -9   2  10        0.26        0.31      0.42 o
  -8   2  10        1.75        1.63      0.37 o
  -7   2  10       21.98       20.28      0.45 o
  -6   2  10        2.16        2.10      0.16 o
  -5   2  10       14.11       14.92      0.47 o
  -4   2  10        3.83        3.79      0.31 o
  -3   2  10        0.27       -0.02      0.27 o
  -2   2  10        0.09        0.25      0.28 o
  -1   2  10        0.02       -0.22      0.22 o
   0   2  10        0.23        0.01      0.24 o
   1   2  10        4.32        5.74      0.39 o
   2   2  10        4.15        5.40      0.94 o
   3   2  10        2.53        3.31      0.29 o
  -9   3  10       11.07       12.20      0.68 o
  -8   3  10       13.82       14.56      0.40 o
  -7   3  10        0.17        0.16      0.15 o
  -6   3  10        0.41        0.09      0.21 o
  -5   3  10        0.55        0.14      0.21 o
  -4   3  10        1.14        1.18      0.27 o
  -3   3  10       17.64       16.53      0.75 o
  -2   3  10        1.38        0.90      0.32 o
  -1   3  10        0.18       -0.10      0.25 o
   0   3  10        0.37        0.39      0.26 o
   1   3  10       11.85       13.49      0.57 o
   2   3  10        1.16        1.68      0.35 o
  -8   4  10        0.08        0.16      0.23 o
  -7   4  10       12.58       12.51      0.61 o
  -6   4  10        0.19        0.01      0.22 o
  -5   4  10        2.06        1.82      0.29 o
  -4   4  10        0.00       -0.11      0.29 o
  -3   4  10        6.05        5.81      0.49 o
  -2   4  10       17.27       18.25      0.88 o
  -1   4  10        1.13        0.89      0.53 o
   0   4  10        4.71        4.17      0.40 o
   1   4  10        1.10        0.54      0.48 o
  -8   5  10        0.01        0.47      0.43 o
  -7   5  10        2.62        2.83      0.39 o
  -6   5  10        1.53        0.68      0.29 o
  -5   5  10        1.47        2.24      0.40 o
  -4   5  10        0.26        0.04      0.34 o
  -3   5  10        7.55        7.32      0.58 o
  -2   5  10        7.18        7.01      0.58 o
  -1   5  10        1.66        1.28      0.40 o
   0   5  10        0.00        0.47      0.30 o
  -6   6  10        6.18        6.41      0.59 o
  -5   6  10        0.29       -0.46      0.46 o
  -4   6  10        0.35       -0.14      0.68 o
  -3   6  10        0.59       -0.41      0.41 o
  -2   6  10        2.04        2.50      0.48 o
  -1 -11  11        0.24        0.16      0.32 o
   0 -11  11        7.30        9.47      1.03 o
  -4 -10  11        0.00        0.14      0.26 o
  -3 -10  11        1.20        1.27      0.17 o
  -2 -10  11        2.21        2.33      0.27 o
  -1 -10  11        1.24        0.99      0.28 o
   0 -10  11        0.10        0.38      0.34 o
   1 -10  11        4.68        6.17      0.80 o
   2 -10  11        1.07        0.97      0.57 o
  -5  -9  11        2.59        3.25      0.67 o
  -4  -9  11        1.16        1.47      0.43 o
  -3  -9  11        1.23        0.81      0.17 o
  -2  -9  11        1.91        3.47      0.37 o
  -1  -9  11        0.40        0.31      0.23 o
   0  -9  11        2.00        1.48      0.44 o
   1  -9  11        0.09        0.43      0.46 o
   2  -9  11        0.09        0.04      0.48 o
   3  -9  11        0.19        0.15      0.48 o
  -6  -8  11        0.09       -0.11      0.37 o
  -5  -8  11        4.17        4.53      0.58 o
  -4  -8  11        0.30        0.28      0.36 o
  -3  -8  11        0.57        0.25      0.23 o
  -2  -8  11        5.26        4.93      0.27 o
  -1  -8  11        1.77        2.56      0.30 o
   0  -8  11        4.51        3.87      0.45 o
   1  -8  11        4.97        4.57      0.64 o
   2  -8  11        7.08        5.89      0.71 o
   3  -8  11        0.07        0.12      0.46 o
   4  -8  11        0.01        0.15      0.54 o
  -7  -7  11        1.07        1.26      0.43 o
  -6  -7  11        0.07        0.01      0.35 o
  -5  -7  11       16.29       20.27      0.87 o
  -4  -7  11        2.66        2.50      0.16 o
  -3  -7  11       14.46       12.01      0.36 o
  -2  -7  11       18.94       16.68      0.45 o
  -1  -7  11        5.46        4.44      0.42 o
   0  -7  11        0.09        0.09      0.29 o
   1  -7  11        5.65        5.60      0.68 o
   2  -7  11       12.51       12.94      0.97 o
   3  -7  11       15.79       16.90      1.12 o
   4  -7  11        0.33        0.01      0.50 o
  -7  -6  11        0.44        1.38      0.42 o
  -6  -6  11       12.69       13.55      1.00 o
  -5  -6  11        2.57        1.75      0.37 o
  -4  -6  11        4.01        5.15      0.26 o
  -3  -6  11        5.91        5.46      0.27 o
  -2  -6  11        0.03       -0.10      0.14 o
  -1  -6  11        1.93        2.15      0.27 o
   0  -6  11        5.05        4.87      0.36 o
   1  -6  11        1.10        1.70      0.71 o
   2  -6  11        1.80        1.44      0.37 o
   3  -6  11        1.26        1.33      0.40 o
   4  -6  11        0.03       -0.26      0.26 o
  -8  -5  11       14.84       15.39      0.80 o
  -7  -5  11       14.14       13.42      1.44 o
  -6  -5  11        4.29        3.46      0.41 o
  -5  -5  11        8.00        6.95      0.50 o
  -4  -5  11       33.77       33.40      0.56 o
  -3  -5  11        1.95        1.93      0.18 o
  -2  -5  11        0.10       -0.15      0.15 o
  -1  -5  11       91.21       82.55      1.64 o
   0  -5  11        9.07       10.03      0.57 o
   1  -5  11       79.81       79.36      1.99 o
   2  -5  11        3.54        3.09      0.44 o
   3  -5  11        9.07        9.52      0.50 o
   4  -5  11        0.00        0.03      0.26 o
  -8  -4  11        3.36        4.67      0.49 o
  -7  -4  11        1.57        1.49      0.39 o
  -6  -4  11        0.39        0.63      0.22 o
  -5  -4  11       44.66       45.92      0.73 o
  -4  -4  11        0.23        0.16      0.13 o
  -3  -4  11        0.69        0.79      0.15 o
  -2  -4  11        0.83        0.66      0.17 o
  -1  -4  11        3.46        3.20      0.31 o
   0  -4  11        2.32        1.37      0.34 o
   1  -4  11        0.50        0.41      0.32 o
   2  -4  11       61.59       66.89      1.45 o
   3  -4  11        1.67        1.84      0.31 o
   4  -4  11        2.82        2.73      0.49 o
  -9  -3  11        3.64        4.77      0.52 o
  -8  -3  11       12.05       11.02      0.67 o
  -7  -3  11       24.53       27.81      0.73 o
  -6  -3  11        0.00       -0.13      0.20 o
  -5  -3  11       42.58       45.34      1.06 o
  -4  -3  11        4.44        4.87      0.19 o
  -3  -3  11       28.92       29.55      0.49 o
  -2  -3  11        4.38        3.98      0.24 o
  -1  -3  11        5.21        5.08      0.28 o
   0  -3  11        9.19        9.71      0.55 o
   1  -3  11        2.03        1.44      0.29 o
   2  -3  11        4.39        3.23      0.45 o
   3  -3  11        0.28        0.59      0.26 o
   4  -3  11        0.05        0.27      0.32 o
  -9  -2  11        2.44        2.52      0.48 o
  -8  -2  11        3.90        3.78      0.48 o
  -7  -2  11        0.16        0.07      0.22 o
  -6  -2  11        5.67        5.74      0.22 o
  -5  -2  11        0.72        0.80      0.13 o
  -4  -2  11      124.79      125.42      1.51 o
  -3  -2  11        9.48        8.66      0.40 o
  -2  -2  11        5.67        4.54      0.32 o
  -1  -2  11       13.19       11.39      0.49 o
   0  -2  11        2.02        1.76      0.28 o
   1  -2  11        0.28        0.27      0.23 o
   2  -2  11        0.05       -0.06      0.24 o
   3  -2  11        7.01        6.32      0.46 o
   4  -2  11        1.92        2.66      0.68 o
  -9  -1  11        4.32        4.73      0.77 o
  -8  -1  11        0.13       -0.25      0.25 o
  -7  -1  11        0.22        0.21      0.23 o
  -6  -1  11        0.68        0.69      0.14 o
  -5  -1  11       13.55       13.42      0.34 o
  -4  -1  11       74.63       75.47      1.07 o
  -3  -1  11        7.82        8.82      0.47 o
  -2  -1  11        7.11        7.66      0.41 o
  -1  -1  11       28.76       29.77      1.68 o
   0  -1  11        0.57        0.67      0.25 o
   1  -1  11        0.13       -0.09      0.23 o
   2  -1  11        5.88        7.20      0.43 o
   3  -1  11        0.09       -0.03      0.28 o
  -9   0  11        0.22        0.51      0.67 o
  -8   0  11       27.04       25.86      2.21 o
  -7   0  11        0.19        0.37      0.22 o
  -6   0  11        0.02        0.00      0.12 o
  -5   0  11        3.44        3.27      0.20 o
  -4   0  11        5.08        4.23      0.29 o
  -3   0  11       21.33       20.99      1.03 o
  -2   0  11        0.10        0.27      0.27 o
  -1   0  11       21.78       21.10      0.83 o
   0   0  11        4.18        4.15      0.41 o
   1   0  11        0.97        0.71      0.28 o
   2   0  11        3.34        2.47      0.33 o
   3   0  11        1.03        0.69      0.65 o
  -9   1  11       11.41       13.57      1.18 o
  -8   1  11        0.08       -0.25      0.30 o
  -7   1  11        7.50        6.74      0.25 o
  -6   1  11        0.60        0.63      0.15 o
  -5   1  11        0.12       -0.18      0.18 o
  -4   1  11        0.05        0.00      0.21 o
  -3   1  11        9.33        9.60      0.46 o
  -2   1  11        3.77        2.89      0.38 o
  -1   1  11        1.28        0.72      0.31 o
   0   1  11        4.88        3.89      0.36 o
   1   1  11        0.69        0.40      0.26 o
   2   1  11        0.57        0.95      0.33 o
  -9   2  11        4.18        4.67      0.55 o
  -8   2  11        0.03       -0.14      0.14 o
  -7   2  11       20.04       20.60      0.54 o
  -6   2  11        0.53        0.14      0.21 o
  -5   2  11        3.41        2.50      0.29 o
  -4   2  11       21.46       21.71      0.70 o
  -3   2  11        0.11        0.13      0.29 o
  -2   2  11        0.47        0.57      0.32 o
  -1   2  11        2.18        1.12      0.36 o
   0   2  11        2.69        2.11      0.36 o
   1   2  11        9.49        9.39      0.50 o
   2   2  11        0.52        1.36      0.36 o
  -8   3  11        2.67        3.37      0.25 o
  -7   3  11        0.85        0.51      0.26 o
  -6   3  11       21.45       21.80      0.88 o
  -5   3  11        1.29        1.12      0.29 o
  -4   3  11        1.67        1.88      0.47 o
  -3   3  11        0.84        0.56      0.34 o
  -2   3  11        0.08        0.01      0.32 o
  -1   3  11        0.23       -0.06      0.34 o
   0   3  11        0.04        0.29      0.28 o
   1   3  11        0.12       -0.36      0.36 o
  -7   4  11        4.68        4.61      0.43 o
  -6   4  11        0.48        0.25      0.28 o
  -5   4  11        8.26        9.83      0.90 o
  -4   4  11        0.78       -0.19      0.35 o
  -3   4  11       12.31       11.90      0.73 o
  -2   4  11        5.45        6.43      0.57 o
  -1   4  11        5.33        3.88      0.54 o
   0   4  11        1.19        1.46      0.37 o
  -6   5  11        0.38        0.55      0.40 o
  -5   5  11        0.00       -0.33      0.33 o
  -4   5  11        0.13        0.29      0.40 o
  -3   5  11        0.63        0.07      0.39 o
  -2   5  11        0.99        1.01      0.42 o
  -3 -10  12        0.62        1.10      0.27 o
  -2 -10  12        0.39        0.43      0.33 o
  -1 -10  12        6.27        6.67      0.60 o
   0 -10  12        1.36        2.65      0.70 o
   1 -10  12        1.66        2.30      0.67 o
  -4  -9  12        0.20       -0.12      0.51 o
  -3  -9  12        0.05        0.19      0.18 o
  -2  -9  12        2.37        2.67      0.38 o
  -1  -9  12        5.95        7.26      0.46 o
   0  -9  12        0.20       -0.01      0.48 o
   1  -9  12        0.21        0.19      0.48 o
   2  -9  12        0.43        0.84      0.56 o
  -6  -8  12       13.43       19.55      1.46 o
  -5  -8  12        3.50        4.78      0.56 o
  -4  -8  12        0.14        0.28      0.30 o
  -3  -8  12        6.62        7.94      0.36 o
  -2  -8  12        0.29        0.01      0.22 o
  -1  -8  12        2.17        2.09      0.31 o
   0  -8  12        1.42        1.53      0.56 o
   1  -8  12        3.15        2.92      0.64 o
   2  -8  12        0.32        0.58      0.52 o
  -6  -7  12        0.19       -0.34      0.68 o
  -5  -7  12        1.34        2.48      0.46 o
  -4  -7  12        0.35        0.50      0.15 o
  -3  -7  12        6.14        5.79      0.43 o
  -2  -7  12        1.92        1.43      0.30 o
  -1  -7  12        9.38        9.62      0.50 o
   0  -7  12        0.18        0.39      0.33 o
   1  -7  12        3.61        2.86      0.44 o
   2  -7  12        4.36        5.24      0.52 o
   3  -7  12        0.01        0.12      0.54 o
  -7  -6  12       18.36       24.03      1.02 o
  -6  -6  12        3.79        4.99      0.70 o
  -5  -6  12        6.08        6.88      0.55 o
  -4  -6  12        3.47        4.69      0.30 o
  -3  -6  12        0.05        0.19      0.14 o
  -2  -6  12        9.46        9.17      0.38 o
  -1  -6  12        4.95        5.04      0.32 o
   0  -6  12        0.02        0.04      0.31 o
   1  -6  12       11.86       11.83      0.92 o
   2  -6  12        0.86        0.49      0.36 o
   3  -6  12        0.07       -0.43      0.56 o
  -7  -5  12       18.09       20.89      0.93 o
  -6  -5  12        6.48        5.90      0.53 o
  -5  -5  12        1.01        1.05      0.20 o
  -4  -5  12        8.55        7.72      0.26 o
  -3  -5  12        0.12        0.01      0.14 o
  -2  -5  12        8.81        8.64      0.36 o
  -1  -5  12       18.28       18.56      0.54 o
   0  -5  12        0.97        0.65      0.60 o
   1  -5  12        0.39        1.12      0.39 o
   2  -5  12        0.31        0.02      0.34 o
   3  -5  12        5.24        6.08      0.56 o
  -8  -4  12        6.90        7.77      0.62 o
  -7  -4  12       12.39       13.97      1.09 o
  -6  -4  12        0.84        0.73      0.26 o
  -5  -4  12        7.55        7.81      0.27 o
  -4  -4  12        3.25        3.45      0.20 o
  -3  -4  12        7.33        6.87      0.29 o
  -2  -4  12        0.77        0.97      0.22 o
  -1  -4  12        2.61        2.57      0.29 o
   0  -4  12        9.58       10.69      0.78 o
   1  -4  12       12.35       11.98      0.70 o
   2  -4  12       23.22       25.70      1.23 o
   3  -4  12        0.69        0.91      0.30 o
  -8  -3  12       19.72       22.92      0.97 o
  -7  -3  12       32.01       39.94      1.58 o
  -6  -3  12        0.76        1.28      0.27 o
  -5  -3  12        3.50        4.04      0.22 o
  -4  -3  12        0.01        0.07      0.12 o
  -3  -3  12        1.52        1.65      0.25 o
  -2  -3  12        1.51        1.02      0.26 o
  -1  -3  12        2.56        1.95      0.37 o
   0  -3  12        6.09        6.03      0.91 o
   1  -3  12        0.35        0.00      0.38 o
   2  -3  12        0.06        0.21      0.29 o
   3  -3  12        7.81        9.05      0.65 o
  -8  -2  12        2.75        3.32      0.85 o
  -7  -2  12        2.50        3.33      0.79 o
  -6  -2  12        5.76        6.25      0.23 o
  -5  -2  12       33.58       33.96      0.59 o
  -4  -2  12       34.79       37.92      0.81 o
  -3  -2  12        1.02        1.46      0.28 o
  -2  -2  12        9.56        7.87      0.53 o
  -1  -2  12        0.34        0.39      0.29 o
   0  -2  12        1.39        1.02      0.34 o
   1  -2  12        4.27        5.36      0.52 o
   2  -2  12        6.39        6.31      0.44 o
   3  -2  12        4.53        4.82      1.00 o
  -8  -1  12        8.87       10.67      0.58 o
  -7  -1  12        5.25        5.71      0.47 o
  -6  -1  12       30.83       30.85      0.59 o
  -5  -1  12        0.16       -0.11      0.16 o
  -4  -1  12        3.80        4.01      0.31 o
  -3  -1  12       23.21       24.26      0.73 o
  -2  -1  12        3.13        2.38      0.40 o
  -1  -1  12        6.63        5.52      0.47 o
   0  -1  12        0.50        0.27      0.33 o
   1  -1  12        0.02        0.02      0.28 o
   2  -1  12        0.00       -0.26      0.26 o
  -8   0  12       19.14       19.42      0.81 o
  -7   0  12        2.89        3.25      0.21 o
  -6   0  12        4.27        4.71      0.27 o
  -5   0  12        3.51        3.34      0.30 o
  -4   0  12       11.54       10.58      0.49 o
  -3   0  12       39.86       42.49      1.12 o
  -2   0  12        4.06        3.42      0.44 o
  -1   0  12        2.75        2.94      0.76 o
   0   0  12        0.18        0.32      0.46 o
   1   0  12        0.25        0.03      0.28 o
   2   0  12        0.25        0.45      0.34 o
  -8   1  12       13.27       14.95      0.76 o
  -7   1  12       17.36       17.82      0.53 o
  -6   1  12        2.34        2.14      0.28 o
  -5   1  12        1.41        1.35      0.38 o
  -4   1  12        0.03       -0.17      0.25 o
  -3   1  12        7.83        7.43      0.65 o
  -2   1  12        4.70        4.93      0.47 o
  -1   1  12        2.82        2.51      0.43 o
   0   1  12        0.62        0.54      0.37 o
   1   1  12        3.12        5.37      0.43 o
  -8   2  12        3.49        3.57      0.63 o
  -7   2  12        1.25        1.39      0.30 o
  -6   2  12        2.75        2.77      0.36 o
  -5   2  12        0.01       -0.09      0.25 o
  -4   2  12        0.67        0.62      0.37 o
  -3   2  12        0.05       -0.32      0.32 o
  -2   2  12        0.39        0.29      0.33 o
  -1   2  12        3.32        3.75      0.47 o
   0   2  12        3.75        4.33      0.51 o
  -7   3  12        0.58        0.63      0.29 o
  -6   3  12        0.00       -0.21      0.24 o
  -5   3  12        4.25        4.83      0.55 o
  -4   3  12        4.04        4.09      0.48 o
  -3   3  12        5.58        7.03      0.59 o
  -2   3  12        0.24        0.98      0.76 o
  -1   3  12        2.50        2.04      0.48 o
  -6   4  12        0.79        0.27      0.37 o
  -5   4  12        7.30        7.75      0.83 o
  -4   4  12        2.61        2.50      0.46 o
  -3   4  12        0.44       -0.19      0.40 o
  -2   4  12        2.04        2.38      0.68 o
  -3  -9  13        0.87        1.48      0.34 o
  -2  -9  13        5.67        6.44      0.53 o
  -1  -9  13        0.70        0.81      0.31 o
   0  -9  13        1.78        2.61      0.67 o
  -5  -8  13        1.42        2.27      0.72 o
  -4  -8  13        0.19        0.29      0.16 o
  -3  -8  13        0.22        0.48      0.28 o
  -2  -8  13        3.89        4.38      0.41 o
  -1  -8  13        0.42        0.07      0.28 o
   0  -8  13        0.49        1.28      0.58 o
   1  -8  13        0.52        0.16      0.55 o
  -6  -7  13        1.21        1.32      0.47 o
  -5  -7  13        1.06        2.32      0.66 o
  -4  -7  13        3.76        4.45      0.26 o
  -3  -7  13        0.28        0.45      0.28 o
  -2  -7  13        5.04        7.65      0.44 o
  -1  -7  13        0.77        0.44      0.28 o
   0  -7  13        0.63        0.56      0.36 o
   1  -7  13        1.27        1.48      0.42 o
   2  -7  13        1.80        2.30      0.46 o
  -6  -6  13        6.34        7.48      0.63 o
  -5  -6  13        0.86        1.39      0.41 o
  -4  -6  13        2.85        4.02      0.24 o
  -3  -6  13       12.12       13.61      0.52 o
  -2  -6  13       21.59       21.71      0.61 o
  -1  -6  13        0.68        0.81      0.28 o
   0  -6  13        0.04       -0.09      0.32 o
   1  -6  13        2.33        2.13      0.45 o
   2  -6  13        1.05        0.98      0.41 o
  -7  -5  13        0.06        0.00      0.54 o
  -6  -5  13       24.44       30.79      1.98 o
  -5  -5  13        3.68        4.18      0.22 o
  -4  -5  13        8.15        9.51      0.34 o
  -3  -5  13        0.49        0.31      0.23 o
  -2  -5  13        0.61        0.62      0.22 o
  -1  -5  13        0.10        0.10      0.32 o
   0  -5  13        0.01       -0.02      0.32 o
   1  -5  13        3.44        4.00      0.51 o
   2  -5  13        0.01        0.01      0.37 o
  -7  -4  13        9.20       10.84      1.72 o
  -6  -4  13        0.59       -0.12      0.26 o
  -5  -4  13       12.43       12.64      0.40 o
  -4  -4  13       20.03       21.97      0.66 o
  -3  -4  13       16.79       16.52      0.59 o
  -2  -4  13        0.00       -0.01      0.24 o
  -1  -4  13        6.64        5.72      0.52 o
   0  -4  13        5.52        5.26      0.65 o
   1  -4  13       12.69       12.40      0.74 o
   2  -4  13        0.00       -0.18      0.37 o
  -8  -3  13        0.52        0.17      0.71 o
  -7  -3  13        0.49        0.42      0.32 o
  -6  -3  13       13.17       15.21      0.49 o
  -5  -3  13        3.15        3.99      0.26 o
  -4  -3  13        0.35        0.48      0.35 o
  -3  -3  13        0.50        0.54      0.23 o
  -2  -3  13        0.08        0.03      0.31 o
  -1  -3  13        5.23        4.53      0.47 o
   0  -3  13        8.66        9.63      0.64 o
   1  -3  13        0.00       -0.10      0.37 o
   2  -3  13       10.05       11.87      0.75 o
  -8  -2  13       10.38       10.83      1.07 o
  -7  -2  13       34.49       39.95      1.21 o
  -6  -2  13        1.82        2.27      0.21 o
  -5  -2  13       48.05       48.94      0.95 o
  -4  -2  13        6.24        5.56      0.37 o
  -3  -2  13        1.60        1.89      0.30 o
  -2  -2  13        6.14        7.54      0.54 o
  -1  -2  13        0.06        0.11      0.35 o
   0  -2  13        0.02        0.43      0.36 o
   1  -2  13        0.84        0.86      0.42 o
   2  -2  13        2.28        2.00      0.44 o
  -8  -1  13        2.29        2.42      0.40 o
  -7  -1  13        0.52        0.52      0.22 o
  -6  -1  13        0.03       -0.17      0.17 o
  -5  -1  13        1.31        0.96      0.26 o
  -4  -1  13       76.88       80.46      1.66 o
  -3  -1  13       11.56       13.11      0.71 o
  -2  -1  13        8.19        6.30      1.33 o
  -1  -1  13       16.12       19.70      0.89 o
   0  -1  13        0.73        1.04      0.41 o
   1  -1  13        0.38        0.53      0.41 o
  -8   0  13        0.17       -0.24      0.32 o
  -7   0  13        1.10        1.36      0.24 o
  -6   0  13        4.99        5.70      0.51 o
  -5   0  13        0.85        0.20      0.25 o
  -4   0  13        7.95        8.11      0.46 o
  -3   0  13        4.99        7.23      0.58 o
  -2   0  13        8.16        8.91      0.61 o
  -1   0  13        2.27        2.43      0.44 o
   0   0  13        0.81        0.93      0.40 o
  -7   1  13        0.32        0.51      0.20 o
  -6   1  13        0.40        0.45      0.28 o
  -5   1  13       13.24       15.16      0.93 o
  -4   1  13        2.72        3.73      0.49 o
  -3   1  13        9.67       10.59      0.68 o
  -2   1  13        5.13        6.43      0.59 o
  -1   1  13        0.85        1.01      0.66 o
   0   1  13        0.00        0.16      0.39 o
  -7   2  13        0.06       -0.21      0.24 o
  -6   2  13        1.04        1.56      0.30 o
  -5   2  13        0.04        0.23      0.37 o
  -4   2  13        1.87        1.79      0.45 o
  -3   2  13        0.44        0.56      0.43 o
  -2   2  13        1.04        1.71      0.44 o
  -1   2  13        5.63        7.95      0.95 o
  -5   3  13        2.96        2.86      0.51 o
  -4   3  13        1.08        0.59      0.44 o
  -3   3  13        8.03       10.05      1.03 o
  -3  -8  14        2.52        3.23      0.40 o
  -2  -8  14        1.35        1.42      0.33 o
  -1  -8  14        4.06        4.58      0.55 o
  -5  -7  14        0.21        1.33      0.66 o
  -4  -7  14        0.00        0.10      0.20 o
  -3  -7  14        0.28        0.12      0.72 o
  -2  -7  14        0.13        0.01      0.23 o
  -1  -7  14        6.35        8.04      0.53 o
   0  -7  14        0.48        0.85      0.42 o
  -6  -6  14        3.46        3.08      0.71 o
  -5  -6  14        1.09        1.07      0.18 o
  -4  -6  14        1.66        1.71      0.27 o
  -3  -6  14        0.00        0.25      0.27 o
  -2  -6  14        0.00       -0.14      0.26 o
  -1  -6  14        0.38        0.36      0.37 o
   0  -6  14        1.29        1.92      0.44 o
   1  -6  14        0.15       -0.34      0.36 o
  -6  -5  14        0.06       -0.03      0.32 o
  -5  -5  14        0.48        1.15      0.19 o
  -4  -5  14        0.26        0.16      0.25 o
  -3  -5  14        0.34        0.41      0.26 o
  -2  -5  14        0.59        0.36      0.36 o
  -1  -5  14        0.01       -0.34      0.34 o
   0  -5  14        0.01        0.62      0.37 o
   1  -5  14        0.01        0.23      0.39 o
  -6  -4  14        4.91        4.71      0.25 o
  -5  -4  14        3.23        3.91      0.28 o
  -4  -4  14        0.21        0.06      0.23 o
  -3  -4  14        0.10       -0.22      0.23 o
  -2  -4  14        2.12        2.81      1.24 o
  -1  -4  14       18.34       21.21      1.01 o
   0  -4  14        1.77        1.92      0.46 o
   1  -4  14        1.05        0.45      0.41 o
  -7  -3  14        0.67        0.61      0.45 o
  -6  -3  14        2.09        1.95      0.21 o
  -5  -3  14       18.72       20.64      0.85 o
  -4  -3  14        0.06       -0.21      0.21 o
  -3  -3  14        0.09        0.04      0.25 o
  -2  -3  14        1.25        1.31      0.38 o
  -1  -3  14        0.78        0.61      0.69 o
   0  -3  14        6.54        6.78      0.60 o
  -7  -2  14        8.19       11.35      0.88 o
  -6  -2  14        0.04       -0.08      0.18 o
  -5  -2  14        0.06       -0.07      0.25 o
  -4  -2  14        2.39        2.73      0.33 o
  -3  -2  14        4.94        5.10      0.53 o
  -2  -2  14        7.14        7.51      0.59 o
  -1  -2  14        4.66        5.16      0.54 o
   0  -2  14        2.84        2.85      0.51 o
  -7  -1  14        0.30        0.07      0.21 o
  -6  -1  14        0.63        0.92      0.28 o
  -5  -1  14        6.59        6.52      0.42 o
  -4  -1  14        5.32        5.09      0.62 o
  -3  -1  14        1.12        1.44      0.42 o
  -2  -1  14        2.26        2.36      0.45 o
  -1  -1  14        2.13        2.43      0.48 o
  -6   0  14       15.48       14.81      0.69 o
  -5   0  14        2.65        3.61      0.37 o
  -4   0  14        0.02       -0.10      0.35 o
  -3   0  14        5.85        5.34      0.54 o
  -2   0  14        0.09       -0.15      0.39 o
  -1   0  14        3.19        3.11      0.52 o
  -5   1  14        0.17        0.26      0.38 o
  -4   1  14        1.41        0.53      0.52 o
  -3   1  14        6.64        7.10      1.30 o
  -4  -6  15        0.47        0.06      0.28 o
  -3  -6  15        2.88        2.68      0.54 o
  -2  -6  15        0.03        0.02      0.37 o
  -5  -5  15        5.66        8.27      0.76 o
  -4  -5  15        0.11       -0.09      0.26 o
  -3  -5  15        0.55        0.10      0.29 o
  -2  -5  15       10.72       12.22      0.76 o
  -1  -5  15        1.51        1.07      0.64 o
  -5  -4  15        0.70        0.82      0.28 o
  -4  -4  15        3.60        4.00      0.46 o
  -3  -4  15        1.09        0.57      0.76 o
  -2  -4  15        0.23        0.22      0.40 o
  -1  -4  15        0.29       -0.20      0.56 o
  -5  -3  15        2.48        2.78      0.37 o
  -4  -3  15        2.43        2.51      0.33 o
  -3  -3  15        8.51        9.72      0.68 o
  -2  -3  15        2.72        3.21      0.52 o
  -5  -2  15        0.06        0.15      0.29 o
  -4  -2  15        0.74        0.81      0.60 o
  -3  -2  15        1.03        0.41      0.41 o
  -2  -2  15        0.04       -0.66      0.70 o
  -4  -1  15        4.68        5.03      0.56 o
 
